# Supplementary material for: TYGS is an automated high-throughput platform for state-of-the-art genome-based taxonomy
Source: Nat Commun. 2019 May 16;10:2182. doi: 10.1038/s41467-019-10210-3 (PMC6522516; doi:10.1038/s41467-019-10210-3)
Supplement: Supplementary file 5 — Supplementary Data 1 [file 41467_2019_10210_MOESM5_ESM.xlsx]

## Sheet: cover page
Supplementary Data 1
Manuscript title:	TYGS is an automated high-throughput platform for state-of-the-art genome-based taxonomy
Authors:	Meier-Kolthoff et al.

## Sheet: Supplementary Data 1 - SSU_similarities_Mycobacterium_dataset
Query	Reference	SSU similarity
Mycobacterium tuberculosis FJ468345	Mycobacterium tuberculosis variant africanum AF480605	100
Mycobacterium tuberculosis FJ468345	Mycobacterium tuberculosis variant bovis AF547903	100
Mycobacterium tuberculosis FJ468345	Mycobacterium tuberculosis variant caprae AJ131120	100
Mycobacterium tuberculosis FJ468345	Mycobacterium tuberculosis FJ468345	100
Mycobacterium tuberculosis FJ468345	Mycobacterium tuberculosis variant microti AF480584	99.93
Mycobacterium tuberculosis FJ468345	Mycobacterium tuberculosis variant pinnipedii AF502574	99.93
Mycobacterium tuberculosis FJ468345	Mycobacterium decipiens KF683289	99.52
Mycobacterium tuberculosis FJ468345	Mycobacterium marinum AF456240	99.24
Mycobacterium tuberculosis FJ468345	Mycobacterium shottsii AY005147	99.24
Mycobacterium tuberculosis FJ468345	Mycobacterium ulcerans AB548725	99.17
Mycobacterium tuberculosis FJ468345	Mycobacterium lacus AF406783	99.1
Mycobacterium tuberculosis FJ468345	Mycobacterium pseudoshottsii JCM 15466 AY570988	98.97
Mycobacterium tuberculosis FJ468345	Mycobacterium gastri AF480602	98.83
Mycobacterium tuberculosis FJ468345	Mycobacterium kansasii AJ536035	98.83
Mycobacterium tuberculosis FJ468345	Mycobacterium persicum KX987140	98.69
Mycobacterium tuberculosis FJ468345	Mycobacterium szulgai X52926	98.67
Mycobacterium tuberculosis FJ468345	Mycobacterium bohemicum U84502	98.62
Mycobacterium tuberculosis FJ468345	Mycobacterium angelicum AM884328	98.55
Mycobacterium tuberculosis FJ468345	Mycobacterium nebraskense AY368456	98.55
Mycobacterium tuberculosis FJ468345	Mycobacterium haemophilum DSM 44634 HE862232	98.55
Mycobacterium tuberculosis FJ468345	Mycobacterium seoulense DQ536403	98.48
Mycobacterium tuberculosis FJ468345	Mycobacterium paraseoulense DQ536404	98.48
Mycobacterium tuberculosis FJ468345	Mycobacterium avium subsp. avium AJ536037	98.48
Mycobacterium tuberculosis FJ468345	Mycobacterium paraintracellulare KP670329	98.47
Mycobacterium tuberculosis FJ468345	Mycobacterium riyadhense EU274642	98.42
Mycobacterium tuberculosis FJ468345	Mycolicibacterium vulneris EU834055	98.28
Mycobacterium tuberculosis FJ468345	Mycobacterium intracellulare subsp. yongonense 05-1390 JF738056	98.21
Mycobacterium tuberculosis FJ468345	Mycobacterium marseillense EU266632	98.18
Mycobacterium tuberculosis FJ468345	Mycobacterium colombiense CECT 3035 AM062764	98.18
Mycobacterium tuberculosis FJ468345	Mycobacterium bouchedurhonense EF591053	98.14
Mycobacterium tuberculosis FJ468345	Mycobacterium intracellulare ATCC 13950 GQ153276	98.14
Mycobacterium tuberculosis FJ468345	Mycobacterium chimaera AJ548480	98.04
Mycobacterium tuberculosis FJ468345	Mycobacterium timonense JX976611	98
Mycobacterium tuberculosis FJ468345	Mycobacterium arosiense ATCC BAA-1401 = DSM 45069 EF054881	97.93
Mycobacterium tuberculosis FJ468345	Mycobacterium wolinskyi AY457083	97.56
Mycobacterium tuberculosis FJ468345	Mycolicibacterium mageritense DSM 44476 = CIP 104973 AJ699399	97.49
Mycobacterium tuberculosis FJ468345	Mycolicibacterium holsaticum AJ310467	97.43
Mycobacterium tuberculosis FJ468345	Mycolicibacterium setense EF138818	97.29
Mycobacterium tuberculosis FJ468345	Mycolicibacterium tokaiense AF480590	97.28
Mycobacterium tuberculosis FJ468345	Mycobacterium houstonense AY457067	97.21
Mycobacterium tuberculosis FJ468345	Mycobacterium senegalense AY457081	97.21
Mycobacterium tuberculosis FJ468345	Mycolicibacterium farcinogenes AY457084	97.21
Mycobacterium tuberculosis FJ468345	Mycolicibacterium parafortuitum X93183	97.21
Mycobacterium tuberculosis FJ468345	Mycolicibacterium gilvum X81996	96.97
Mycobacterium tuberculosis FJ468345	Mycolicibacterium lutetiense KP676904	96.86
Mycobacterium tuberculosis FJ468345	Mycolicibacterium aichiense X55598	96.84
Mycobacterium tuberculosis FJ468345	Mycobacterium neworleansense AY457068	96.8
Mycobacterium tuberculosis FJ468345	Mycolicibacterium boenickei AY012573	96.73
Mycobacterium tuberculosis FJ468345	Mycobacterium porcinum AY457077	96.73
Mycobacterium tuberculosis FJ468345	Mycolicibacterium fortuitum subsp. fortuitum DSM 46621 = ATCC 6841 AY457066	96.66
Mycobacterium tuberculosis FJ468345	Mycolicibacterium fortuitum subsp. acetamidolyticum FR733720	96.66
Mycobacterium tuberculosis FJ468345	Mycobacterium septicum AY457070	96.59
Mycobacterium tuberculosis FJ468345	Mycolicibacterium alvei AF023664	96.58
Mycobacterium tuberculosis FJ468345	Mycolicibacterium monacense AF107039	96.5
Mycobacterium tuberculosis FJ468345	Mycolicibacterium vaccae AF480591	96.43
Mycobacterium tuberculosis FJ468345	Mycobacterium peregrinum AY457069	96.31
Mycobacterium tuberculosis FJ468345	Mycolicibacterium arcueilense KP644745	96.31
Mycobacterium tuberculosis FJ468345	Mycolicibacterium canariasense AY255478	96.18
Mycobacterium tuberculosis FJ468345	Mycobacterium neumannii KY933299	96.03
Mycobacterium tuberculosis FJ468345	Mycobacterium lehmannii KY933300	96.03
Mycobacterium tuberculosis FJ468345	Mycolicibacterium novocastrense U96747	95.86
