# Supplementary material for: TYGS is an automated high-throughput platform for state-of-the-art genome-based taxonomy
Source: Nat Commun. 2019 May 16;10:2182. doi: 10.1038/s41467-019-10210-3 (PMC6522516; doi:10.1038/s41467-019-10210-3)
Supplement: Supplementary file 6 — Supplementary Data 2 [file 41467_2019_10210_MOESM6_ESM.xlsx]

## Sheet: cover page
Supplementary Data 2
Manuscript title:	TYGS is an automated high-throughput platform for state-of-the-art genome-based taxonomy
Authors:	Meier-Kolthoff et al.

## Sheet: Supplementary Data 2 - SSU_similarities_Salmonella_dataset
Query	Reference	SSU similarity
Salmonella enterica subsp. enterica serovar Typhimurium str. LT2 AE006468	Salmonella enterica subsp. enterica serovar Typhimurium str. LT2 AE006468	100
Salmonella enterica subsp. enterica serovar Typhimurium str. LT2 AE006468	Salmonella enterica subsp. enterica serovar Typhimurium EU014686	100
Salmonella enterica subsp. enterica serovar Typhimurium str. LT2 AE006468	Salmonella enterica EU014681	99.79
Salmonella enterica subsp. enterica serovar Typhimurium str. LT2 AE006468	Salmonella enterica subsp. enterica serovar Enteritidis EU014687	99.44
Salmonella enterica subsp. enterica serovar Typhimurium str. LT2 AE006468	Salmonella enterica subsp. salamae EU014685	99.38
Salmonella enterica subsp. enterica serovar Typhimurium str. LT2 AE006468	Salmonella enterica subsp. diarizonae EU014688	99.34
Salmonella enterica subsp. enterica serovar Typhimurium str. LT2 AE006468	Salmonella enterica subsp. enterica serovar Typhi Z47544	99.22
Salmonella enterica subsp. enterica serovar Typhimurium str. LT2 AE006468	Enterobacter cloacae subsp. dissolvens Z96079	99.06
Salmonella enterica subsp. enterica serovar Typhimurium str. LT2 AE006468	Salmonella bongori HQ012016	98.93
Salmonella enterica subsp. enterica serovar Typhimurium str. LT2 AE006468	Enterobacter cloacae subsp. cloacae ATCC 13047 CP001918	98.83
Salmonella enterica subsp. enterica serovar Typhimurium str. LT2 AE006468	Salmonella enterica subsp. houtenae EU014684	98.82
Salmonella enterica subsp. enterica serovar Typhimurium str. LT2 AE006468	Enterobacter sp. WCHECl1597 MG832788	98.56
Salmonella enterica subsp. enterica serovar Typhimurium str. LT2 AE006468	Salmonella enterica subsp. indica EU014680	98.51
Salmonella enterica subsp. enterica serovar Typhimurium str. LT2 AE006468	Citrobacter koseri EF059858	98.51
Salmonella enterica subsp. enterica serovar Typhimurium str. LT2 AE006468	Atlantibacter hermannii JN175345	98.51
Salmonella enterica subsp. enterica serovar Typhimurium str. LT2 AE006468	Citrobacter koseri HQ992945	98.39
Salmonella enterica subsp. enterica serovar Typhimurium str. LT2 AE006468	Salmonella enterica subsp. arizonae AF008580	98.38
Salmonella enterica subsp. enterica serovar Typhimurium str. LT2 AE006468	Atlantibacter subterranea AY373829	98.38
Salmonella enterica subsp. enterica serovar Typhimurium str. LT2 AE006468	Enterobacter hormaechei subsp. xiangfangensis CP017183	98.38
Salmonella enterica subsp. enterica serovar Typhimurium str. LT2 AE006468	Enterobacter hormaechei subsp. oharae AJ853889	98.35
Salmonella enterica subsp. enterica serovar Typhimurium str. LT2 AE006468	Citrobacter farmeri AF025371	98.28
Salmonella enterica subsp. enterica serovar Typhimurium str. LT2 AE006468	Enterobacter hormaechei subsp. steigerwaltii AJ853890	98.15
Salmonella enterica subsp. enterica serovar Typhimurium str. LT2 AE006468	Citrobacter amalonaticus FR870441	98.14
Salmonella enterica subsp. enterica serovar Typhimurium str. LT2 AE006468	Citrobacter sedlakii AF025364	98.02
Salmonella enterica subsp. enterica serovar Typhimurium str. LT2 AE006468	Citrobacter rodentium AF025363	97.93
Salmonella enterica subsp. enterica serovar Typhimurium str. LT2 AE006468	Citrobacter koseri AF025372	97.88
Salmonella enterica subsp. enterica serovar Typhimurium str. LT2 AE006468	Enterobacter tabaci KP990658	97.8
Salmonella enterica subsp. enterica serovar Typhimurium str. LT2 AE006468	Shigella sonnei FR870445	97.76
Salmonella enterica subsp. enterica serovar Typhimurium str. LT2 AE006468	Escherichia marmotae KJ787692	97.21
