# Supplementary material for: TYGS is an automated high-throughput platform for state-of-the-art genome-based taxonomy
Source: Nat Commun. 2019 May 16;10:2182. doi: 10.1038/s41467-019-10210-3 (PMC6522516; doi:10.1038/s41467-019-10210-3)
Supplement: Supplementary file 7 — Supplementary Data 3 [file 41467_2019_10210_MOESM7_ESM.xlsx]

## Sheet: cover page
Supplementary Data 3
Manuscript title:	TYGS is an automated high-throughput platform for state-of-the-art genome-based taxonomy
Authors:	Meier-Kolthoff et al.

## Sheet: Supplementary Data 3 - data_used_for_generation_of_Figure_4_in_Supplementary_File_1
Query_strain	Subject_strain	digital_ddh_d4	Species_cluster_of_query_strain	Species_cluster_of_subject_strain	Species_clusters_joined
Salmonella enterica subsp. houtenae	Salmonella enterica subsp. diarizonae	60.9	S. enterica subsp. houtenae	S. enterica subsp. diarizonae	S. enterica subsp. diarizonae / S. enterica subsp. houtenae
Salmonella enterica subsp. houtenae	Salmonella enterica subsp. indica	61	S. enterica subsp. houtenae	S. enterica subsp. indica	S. enterica subsp. houtenae / S. enterica subsp. indica
Salmonella enterica subsp. houtenae	Salmonella enterica subsp. arizonae	51.9	S. enterica subsp. houtenae	S. enterica subsp. arizonae	S. enterica subsp. arizonae / S. enterica subsp. houtenae
Salmonella enterica subsp. houtenae	Salmonella choleraesuis	60.4	S. enterica subsp. houtenae	S. enterica subsp. enterica	S. enterica subsp. enterica / S. enterica subsp. houtenae
Salmonella enterica subsp. houtenae	AGRM00000000	95.2	S. enterica subsp. houtenae	S. enterica subsp. houtenae	S. enterica subsp. houtenae
Salmonella enterica subsp. houtenae	AHUR00000000	60.6	S. enterica subsp. houtenae	S. enterica subsp. enterica	S. enterica subsp. enterica / S. enterica subsp. houtenae
Salmonella enterica subsp. houtenae	AJGK00000000	60.2	S. enterica subsp. houtenae	S. enterica subsp. enterica	S. enterica subsp. enterica / S. enterica subsp. houtenae
Salmonella enterica subsp. houtenae	AJXA00000000	60	S. enterica subsp. houtenae	S. enterica subsp. enterica	S. enterica subsp. enterica / S. enterica subsp. houtenae
Salmonella enterica subsp. houtenae	APAC00000000	61.2	S. enterica subsp. houtenae	S. enterica subsp. diarizonae	S. enterica subsp. diarizonae / S. enterica subsp. houtenae
Salmonella enterica subsp. houtenae	AWRB00000000	52.2	S. enterica subsp. houtenae	S. enterica subsp. arizonae	S. enterica subsp. arizonae / S. enterica subsp. houtenae
Salmonella enterica subsp. houtenae	AWRQ00000000	52.2	S. enterica subsp. houtenae	S. enterica subsp. arizonae	S. enterica subsp. arizonae / S. enterica subsp. houtenae
Salmonella enterica subsp. houtenae	CAFD00000000	64.5	S. enterica subsp. houtenae	S. enterica subsp. salamae	S. enterica subsp. houtenae / S. enterica subsp. salamae
Salmonella enterica subsp. houtenae	CP030002	60.6	S. enterica subsp. houtenae	S. enterica subsp. enterica	S. enterica subsp. enterica / S. enterica subsp. houtenae
Salmonella enterica subsp. houtenae	JWSP00000000	95.3	S. enterica subsp. houtenae	S. enterica subsp. houtenae	S. enterica subsp. houtenae
Salmonella enterica subsp. houtenae	JYXQ00000000	52.3	S. enterica subsp. houtenae	S. enterica subsp. arizonae	S. enterica subsp. arizonae / S. enterica subsp. houtenae
Salmonella enterica subsp. houtenae	LIOD00000000	60.5	S. enterica subsp. houtenae	S. enterica subsp. enterica	S. enterica subsp. enterica / S. enterica subsp. houtenae
Salmonella enterica subsp. houtenae	LS483477	65	S. enterica subsp. houtenae	S. enterica subsp. salamae	S. enterica subsp. houtenae / S. enterica subsp. salamae
Salmonella enterica subsp. houtenae	MLXY00000000	60.7	S. enterica subsp. houtenae	S. enterica subsp. enterica	S. enterica subsp. enterica / S. enterica subsp. houtenae
Salmonella enterica subsp. houtenae	MXOA00000000	60.6	S. enterica subsp. houtenae	S. enterica subsp. indica	S. enterica subsp. houtenae / S. enterica subsp. indica
Salmonella enterica subsp. houtenae	MXOB00000000	60.3	S. enterica subsp. houtenae	S. enterica subsp. indica	S. enterica subsp. houtenae / S. enterica subsp. indica
Salmonella enterica subsp. houtenae	MXOS00000000	61.2	S. enterica subsp. houtenae	S. enterica subsp. diarizonae	S. enterica subsp. diarizonae / S. enterica subsp. houtenae
Salmonella enterica subsp. houtenae	MXPK00000000	65	S. enterica subsp. houtenae	S. enterica subsp. salamae	S. enterica subsp. houtenae / S. enterica subsp. salamae
Salmonella enterica subsp. houtenae	MYYR00000000	95	S. enterica subsp. houtenae	S. enterica subsp. houtenae	S. enterica subsp. houtenae
Salmonella enterica subsp. houtenae	NC_003198	60	S. enterica subsp. houtenae	S. enterica subsp. enterica	S. enterica subsp. enterica / S. enterica subsp. houtenae
Salmonella enterica subsp. houtenae	NC_006511	60.7	S. enterica subsp. houtenae	S. enterica subsp. enterica	S. enterica subsp. enterica / S. enterica subsp. houtenae
Salmonella enterica subsp. houtenae	NC_010102	60.3	S. enterica subsp. houtenae	S. enterica subsp. enterica	S. enterica subsp. enterica / S. enterica subsp. houtenae
Salmonella enterica subsp. houtenae	NC_011149	60.3	S. enterica subsp. houtenae	S. enterica subsp. enterica	S. enterica subsp. enterica / S. enterica subsp. houtenae
Salmonella enterica subsp. houtenae	NPMC00000000	60.3	S. enterica subsp. houtenae	S. enterica subsp. enterica	S. enterica subsp. enterica / S. enterica subsp. houtenae
Salmonella enterica subsp. houtenae	QDNO00000000	60.6	S. enterica subsp. houtenae	S. enterica subsp. enterica	S. enterica subsp. enterica / S. enterica subsp. houtenae
Salmonella enterica subsp. diarizonae	Salmonella enterica subsp. indica	62.8	S. enterica subsp. diarizonae	S. enterica subsp. indica	S. enterica subsp. diarizonae / S. enterica subsp. indica
Salmonella enterica subsp. diarizonae	Salmonella enterica subsp. arizonae	53.9	S. enterica subsp. diarizonae	S. enterica subsp. arizonae	S. enterica subsp. arizonae / S. enterica subsp. diarizonae
Salmonella enterica subsp. diarizonae	Salmonella choleraesuis	61.6	S. enterica subsp. diarizonae	S. enterica subsp. enterica	S. enterica subsp. diarizonae / S. enterica subsp. enterica
Salmonella enterica subsp. diarizonae	AGRM00000000	60.9	S. enterica subsp. diarizonae	S. enterica subsp. houtenae	S. enterica subsp. diarizonae / S. enterica subsp. houtenae
Salmonella enterica subsp. diarizonae	AHUR00000000	62	S. enterica subsp. diarizonae	S. enterica subsp. enterica	S. enterica subsp. diarizonae / S. enterica subsp. enterica
Salmonella enterica subsp. diarizonae	AJGK00000000	61.6	S. enterica subsp. diarizonae	S. enterica subsp. enterica	S. enterica subsp. diarizonae / S. enterica subsp. enterica
Salmonella enterica subsp. diarizonae	AJXA00000000	61.6	S. enterica subsp. diarizonae	S. enterica subsp. enterica	S. enterica subsp. diarizonae / S. enterica subsp. enterica
Salmonella enterica subsp. diarizonae	APAC00000000	95.1	S. enterica subsp. diarizonae	S. enterica subsp. diarizonae	S. enterica subsp. diarizonae
Salmonella enterica subsp. diarizonae	AWRB00000000	54.4	S. enterica subsp. diarizonae	S. enterica subsp. arizonae	S. enterica subsp. arizonae / S. enterica subsp. diarizonae
Salmonella enterica subsp. diarizonae	AWRQ00000000	54.4	S. enterica subsp. diarizonae	S. enterica subsp. arizonae	S. enterica subsp. arizonae / S. enterica subsp. diarizonae
Salmonella enterica subsp. diarizonae	CAFD00000000	68.2	S. enterica subsp. diarizonae	S. enterica subsp. salamae	S. enterica subsp. diarizonae / S. enterica subsp. salamae
Salmonella enterica subsp. diarizonae	CP030002	61.9	S. enterica subsp. diarizonae	S. enterica subsp. enterica	S. enterica subsp. diarizonae / S. enterica subsp. enterica
Salmonella enterica subsp. diarizonae	JWSP00000000	60.9	S. enterica subsp. diarizonae	S. enterica subsp. houtenae	S. enterica subsp. diarizonae / S. enterica subsp. houtenae
Salmonella enterica subsp. diarizonae	JYXQ00000000	54.4	S. enterica subsp. diarizonae	S. enterica subsp. arizonae	S. enterica subsp. arizonae / S. enterica subsp. diarizonae
Salmonella enterica subsp. diarizonae	LIOD00000000	61.5	S. enterica subsp. diarizonae	S. enterica subsp. enterica	S. enterica subsp. diarizonae / S. enterica subsp. enterica
Salmonella enterica subsp. diarizonae	LS483477	68.1	S. enterica subsp. diarizonae	S. enterica subsp. salamae	S. enterica subsp. diarizonae / S. enterica subsp. salamae
Salmonella enterica subsp. diarizonae	MLXY00000000	62	S. enterica subsp. diarizonae	S. enterica subsp. enterica	S. enterica subsp. diarizonae / S. enterica subsp. enterica
Salmonella enterica subsp. diarizonae	MXOA00000000	62.7	S. enterica subsp. diarizonae	S. enterica subsp. indica	S. enterica subsp. diarizonae / S. enterica subsp. indica
Salmonella enterica subsp. diarizonae	MXOB00000000	62.8	S. enterica subsp. diarizonae	S. enterica subsp. indica	S. enterica subsp. diarizonae / S. enterica subsp. indica
Salmonella enterica subsp. diarizonae	MXOS00000000	95.5	S. enterica subsp. diarizonae	S. enterica subsp. diarizonae	S. enterica subsp. diarizonae
Salmonella enterica subsp. diarizonae	MXPK00000000	68.6	S. enterica subsp. diarizonae	S. enterica subsp. salamae	S. enterica subsp. diarizonae / S. enterica subsp. salamae
Salmonella enterica subsp. diarizonae	MYYR00000000	61	S. enterica subsp. diarizonae	S. enterica subsp. houtenae	S. enterica subsp. diarizonae / S. enterica subsp. houtenae
Salmonella enterica subsp. diarizonae	NC_003198	61.7	S. enterica subsp. diarizonae	S. enterica subsp. enterica	S. enterica subsp. diarizonae / S. enterica subsp. enterica
Salmonella enterica subsp. diarizonae	NC_006511	61.7	S. enterica subsp. diarizonae	S. enterica subsp. enterica	S. enterica subsp. diarizonae / S. enterica subsp. enterica
Salmonella enterica subsp. diarizonae	NC_010102	61.9	S. enterica subsp. diarizonae	S. enterica subsp. enterica	S. enterica subsp. diarizonae / S. enterica subsp. enterica
Salmonella enterica subsp. diarizonae	NC_011149	61.6	S. enterica subsp. diarizonae	S. enterica subsp. enterica	S. enterica subsp. diarizonae / S. enterica subsp. enterica
Salmonella enterica subsp. diarizonae	NPMC00000000	61.8	S. enterica subsp. diarizonae	S. enterica subsp. enterica	S. enterica subsp. diarizonae / S. enterica subsp. enterica
Salmonella enterica subsp. diarizonae	QDNO00000000	61.5	S. enterica subsp. diarizonae	S. enterica subsp. enterica	S. enterica subsp. diarizonae / S. enterica subsp. enterica
Salmonella enterica subsp. indica	Salmonella enterica subsp. arizonae	51	S. enterica subsp. indica	S. enterica subsp. arizonae	S. enterica subsp. arizonae / S. enterica subsp. indica
Salmonella enterica subsp. indica	Salmonella choleraesuis	64.1	S. enterica subsp. indica	S. enterica subsp. enterica	S. enterica subsp. enterica / S. enterica subsp. indica
Salmonella enterica subsp. indica	AGRM00000000	60.5	S. enterica subsp. indica	S. enterica subsp. houtenae	S. enterica subsp. houtenae / S. enterica subsp. indica
Salmonella enterica subsp. indica	AHUR00000000	64.7	S. enterica subsp. indica	S. enterica subsp. enterica	S. enterica subsp. enterica / S. enterica subsp. indica
Salmonella enterica subsp. indica	AJGK00000000	64.7	S. enterica subsp. indica	S. enterica subsp. enterica	S. enterica subsp. enterica / S. enterica subsp. indica
Salmonella enterica subsp. indica	AJXA00000000	64.6	S. enterica subsp. indica	S. enterica subsp. enterica	S. enterica subsp. enterica / S. enterica subsp. indica
Salmonella enterica subsp. indica	APAC00000000	62.9	S. enterica subsp. indica	S. enterica subsp. diarizonae	S. enterica subsp. diarizonae / S. enterica subsp. indica
Salmonella enterica subsp. indica	AWRB00000000	51.4	S. enterica subsp. indica	S. enterica subsp. arizonae	S. enterica subsp. arizonae / S. enterica subsp. indica
Salmonella enterica subsp. indica	AWRQ00000000	51.5	S. enterica subsp. indica	S. enterica subsp. arizonae	S. enterica subsp. arizonae / S. enterica subsp. indica
Salmonella enterica subsp. indica	CAFD00000000	68.4	S. enterica subsp. indica	S. enterica subsp. salamae	S. enterica subsp. indica / S. enterica subsp. salamae
Salmonella enterica subsp. indica	CP030002	65.1	S. enterica subsp. indica	S. enterica subsp. enterica	S. enterica subsp. enterica / S. enterica subsp. indica
Salmonella enterica subsp. indica	JWSP00000000	60.5	S. enterica subsp. indica	S. enterica subsp. houtenae	S. enterica subsp. houtenae / S. enterica subsp. indica
Salmonella enterica subsp. indica	JYXQ00000000	51.5	S. enterica subsp. indica	S. enterica subsp. arizonae	S. enterica subsp. arizonae / S. enterica subsp. indica
Salmonella enterica subsp. indica	LIOD00000000	64.8	S. enterica subsp. indica	S. enterica subsp. enterica	S. enterica subsp. enterica / S. enterica subsp. indica
Salmonella enterica subsp. indica	LS483477	69	S. enterica subsp. indica	S. enterica subsp. salamae	S. enterica subsp. indica / S. enterica subsp. salamae
Salmonella enterica subsp. indica	MLXY00000000	65	S. enterica subsp. indica	S. enterica subsp. enterica	S. enterica subsp. enterica / S. enterica subsp. indica
Salmonella enterica subsp. indica	MXOA00000000	96.4	S. enterica subsp. indica	S. enterica subsp. indica	S. enterica subsp. indica
Salmonella enterica subsp. indica	MXOB00000000	95.3	S. enterica subsp. indica	S. enterica subsp. indica	S. enterica subsp. indica
Salmonella enterica subsp. indica	MXOS00000000	63	S. enterica subsp. indica	S. enterica subsp. diarizonae	S. enterica subsp. diarizonae / S. enterica subsp. indica
Salmonella enterica subsp. indica	MXPK00000000	68.4	S. enterica subsp. indica	S. enterica subsp. salamae	S. enterica subsp. indica / S. enterica subsp. salamae
Salmonella enterica subsp. indica	MYYR00000000	60.4	S. enterica subsp. indica	S. enterica subsp. houtenae	S. enterica subsp. houtenae / S. enterica subsp. indica
Salmonella enterica subsp. indica	NC_003198	64.6	S. enterica subsp. indica	S. enterica subsp. enterica	S. enterica subsp. enterica / S. enterica subsp. indica
Salmonella enterica subsp. indica	NC_006511	65.1	S. enterica subsp. indica	S. enterica subsp. enterica	S. enterica subsp. enterica / S. enterica subsp. indica
Salmonella enterica subsp. indica	NC_010102	65.3	S. enterica subsp. indica	S. enterica subsp. enterica	S. enterica subsp. enterica / S. enterica subsp. indica
Salmonella enterica subsp. indica	NC_011149	64.8	S. enterica subsp. indica	S. enterica subsp. enterica	S. enterica subsp. enterica / S. enterica subsp. indica
Salmonella enterica subsp. indica	NPMC00000000	65.3	S. enterica subsp. indica	S. enterica subsp. enterica	S. enterica subsp. enterica / S. enterica subsp. indica
Salmonella enterica subsp. indica	QDNO00000000	64.9	S. enterica subsp. indica	S. enterica subsp. enterica	S. enterica subsp. enterica / S. enterica subsp. indica
Salmonella enterica subsp. arizonae	Salmonella choleraesuis	51	S. enterica subsp. arizonae	S. enterica subsp. enterica	S. enterica subsp. arizonae / S. enterica subsp. enterica
Salmonella enterica subsp. arizonae	AGRM00000000	51.5	S. enterica subsp. arizonae	S. enterica subsp. houtenae	S. enterica subsp. arizonae / S. enterica subsp. houtenae
Salmonella enterica subsp. arizonae	AHUR00000000	51.7	S. enterica subsp. arizonae	S. enterica subsp. enterica	S. enterica subsp. arizonae / S. enterica subsp. enterica
Salmonella enterica subsp. arizonae	AJGK00000000	51.1	S. enterica subsp. arizonae	S. enterica subsp. enterica	S. enterica subsp. arizonae / S. enterica subsp. enterica
Salmonella enterica subsp. arizonae	AJXA00000000	51.1	S. enterica subsp. arizonae	S. enterica subsp. enterica	S. enterica subsp. arizonae / S. enterica subsp. enterica
Salmonella enterica subsp. arizonae	APAC00000000	54.2	S. enterica subsp. arizonae	S. enterica subsp. diarizonae	S. enterica subsp. arizonae / S. enterica subsp. diarizonae
Salmonella enterica subsp. arizonae	AWRB00000000	93.5	S. enterica subsp. arizonae	S. enterica subsp. arizonae	S. enterica subsp. arizonae
Salmonella enterica subsp. arizonae	AWRQ00000000	93.5	S. enterica subsp. arizonae	S. enterica subsp. arizonae	S. enterica subsp. arizonae
Salmonella enterica subsp. arizonae	CAFD00000000	53.6	S. enterica subsp. arizonae	S. enterica subsp. salamae	S. enterica subsp. arizonae / S. enterica subsp. salamae
Salmonella enterica subsp. arizonae	CP030002	51.1	S. enterica subsp. arizonae	S. enterica subsp. enterica	S. enterica subsp. arizonae / S. enterica subsp. enterica
Salmonella enterica subsp. arizonae	JWSP00000000	51.6	S. enterica subsp. arizonae	S. enterica subsp. houtenae	S. enterica subsp. arizonae / S. enterica subsp. houtenae
Salmonella enterica subsp. arizonae	JYXQ00000000	93.5	S. enterica subsp. arizonae	S. enterica subsp. arizonae	S. enterica subsp. arizonae
Salmonella enterica subsp. arizonae	LIOD00000000	51.2	S. enterica subsp. arizonae	S. enterica subsp. enterica	S. enterica subsp. arizonae / S. enterica subsp. enterica
Salmonella enterica subsp. arizonae	LS483477	53.9	S. enterica subsp. arizonae	S. enterica subsp. salamae	S. enterica subsp. arizonae / S. enterica subsp. salamae
Salmonella enterica subsp. arizonae	MLXY00000000	51	S. enterica subsp. arizonae	S. enterica subsp. enterica	S. enterica subsp. arizonae / S. enterica subsp. enterica
Salmonella enterica subsp. arizonae	MXOA00000000	51.1	S. enterica subsp. arizonae	S. enterica subsp. indica	S. enterica subsp. arizonae / S. enterica subsp. indica
Salmonella enterica subsp. arizonae	MXOB00000000	50.8	S. enterica subsp. arizonae	S. enterica subsp. indica	S. enterica subsp. arizonae / S. enterica subsp. indica
Salmonella enterica subsp. arizonae	MXOS00000000	54	S. enterica subsp. arizonae	S. enterica subsp. diarizonae	S. enterica subsp. arizonae / S. enterica subsp. diarizonae
Salmonella enterica subsp. arizonae	MXPK00000000	53.5	S. enterica subsp. arizonae	S. enterica subsp. salamae	S. enterica subsp. arizonae / S. enterica subsp. salamae
Salmonella enterica subsp. arizonae	MYYR00000000	51.7	S. enterica subsp. arizonae	S. enterica subsp. houtenae	S. enterica subsp. arizonae / S. enterica subsp. houtenae
Salmonella enterica subsp. arizonae	NC_003198	51	S. enterica subsp. arizonae	S. enterica subsp. enterica	S. enterica subsp. arizonae / S. enterica subsp. enterica
Salmonella enterica subsp. arizonae	NC_006511	51.4	S. enterica subsp. arizonae	S. enterica subsp. enterica	S. enterica subsp. arizonae / S. enterica subsp. enterica
Salmonella enterica subsp. arizonae	NC_010102	51.7	S. enterica subsp. arizonae	S. enterica subsp. enterica	S. enterica subsp. arizonae / S. enterica subsp. enterica
Salmonella enterica subsp. arizonae	NC_011149	51.4	S. enterica subsp. arizonae	S. enterica subsp. enterica	S. enterica subsp. arizonae / S. enterica subsp. enterica
Salmonella enterica subsp. arizonae	NPMC00000000	50.8	S. enterica subsp. arizonae	S. enterica subsp. enterica	S. enterica subsp. arizonae / S. enterica subsp. enterica
Salmonella enterica subsp. arizonae	QDNO00000000	51.2	S. enterica subsp. arizonae	S. enterica subsp. enterica	S. enterica subsp. arizonae / S. enterica subsp. enterica
Salmonella choleraesuis	AGRM00000000	59.7	S. enterica subsp. enterica	S. enterica subsp. houtenae	S. enterica subsp. enterica / S. enterica subsp. houtenae
Salmonella choleraesuis	AHUR00000000	90.4	S. enterica subsp. enterica	S. enterica subsp. enterica	S. enterica subsp. enterica
Salmonella choleraesuis	AJGK00000000	86.1	S. enterica subsp. enterica	S. enterica subsp. enterica	S. enterica subsp. enterica
Salmonella choleraesuis	AJXA00000000	85.8	S. enterica subsp. enterica	S. enterica subsp. enterica	S. enterica subsp. enterica
Salmonella choleraesuis	APAC00000000	61.5	S. enterica subsp. enterica	S. enterica subsp. diarizonae	S. enterica subsp. diarizonae / S. enterica subsp. enterica
Salmonella choleraesuis	AWRB00000000	51.3	S. enterica subsp. enterica	S. enterica subsp. arizonae	S. enterica subsp. arizonae / S. enterica subsp. enterica
Salmonella choleraesuis	AWRQ00000000	51.4	S. enterica subsp. enterica	S. enterica subsp. arizonae	S. enterica subsp. arizonae / S. enterica subsp. enterica
Salmonella choleraesuis	CAFD00000000	67	S. enterica subsp. enterica	S. enterica subsp. salamae	S. enterica subsp. enterica / S. enterica subsp. salamae
Salmonella choleraesuis	CP030002	85.9	S. enterica subsp. enterica	S. enterica subsp. enterica	S. enterica subsp. enterica
Salmonella choleraesuis	JWSP00000000	60	S. enterica subsp. enterica	S. enterica subsp. houtenae	S. enterica subsp. enterica / S. enterica subsp. houtenae
Salmonella choleraesuis	JYXQ00000000	51.4	S. enterica subsp. enterica	S. enterica subsp. arizonae	S. enterica subsp. arizonae / S. enterica subsp. enterica
Salmonella choleraesuis	LIOD00000000	88.3	S. enterica subsp. enterica	S. enterica subsp. enterica	S. enterica subsp. enterica
Salmonella choleraesuis	LS483477	67.5	S. enterica subsp. enterica	S. enterica subsp. salamae	S. enterica subsp. enterica / S. enterica subsp. salamae
Salmonella choleraesuis	MLXY00000000	89.5	S. enterica subsp. enterica	S. enterica subsp. enterica	S. enterica subsp. enterica
Salmonella choleraesuis	MXOA00000000	64.9	S. enterica subsp. enterica	S. enterica subsp. indica	S. enterica subsp. enterica / S. enterica subsp. indica
Salmonella choleraesuis	MXOB00000000	64.5	S. enterica subsp. enterica	S. enterica subsp. indica	S. enterica subsp. enterica / S. enterica subsp. indica
Salmonella choleraesuis	MXOS00000000	61.4	S. enterica subsp. enterica	S. enterica subsp. diarizonae	S. enterica subsp. diarizonae / S. enterica subsp. enterica
Salmonella choleraesuis	MXPK00000000	67	S. enterica subsp. enterica	S. enterica subsp. salamae	S. enterica subsp. enterica / S. enterica subsp. salamae
Salmonella choleraesuis	MYYR00000000	59.7	S. enterica subsp. enterica	S. enterica subsp. houtenae	S. enterica subsp. enterica / S. enterica subsp. houtenae
Salmonella choleraesuis	NC_003198	85.7	S. enterica subsp. enterica	S. enterica subsp. enterica	S. enterica subsp. enterica
Salmonella choleraesuis	NC_006511	86	S. enterica subsp. enterica	S. enterica subsp. enterica	S. enterica subsp. enterica
Salmonella choleraesuis	NC_010102	89.7	S. enterica subsp. enterica	S. enterica subsp. enterica	S. enterica subsp. enterica
Salmonella choleraesuis	NC_011149	88.1	S. enterica subsp. enterica	S. enterica subsp. enterica	S. enterica subsp. enterica
Salmonella choleraesuis	NPMC00000000	85.7	S. enterica subsp. enterica	S. enterica subsp. enterica	S. enterica subsp. enterica
Salmonella choleraesuis	QDNO00000000	89.7	S. enterica subsp. enterica	S. enterica subsp. enterica	S. enterica subsp. enterica
Salmonella enterica	Salmonella enterica subsp. houtenae	61	S. enterica subsp. enterica	S. enterica subsp. houtenae	S. enterica subsp. enterica / S. enterica subsp. houtenae
Salmonella enterica	Salmonella enterica subsp. diarizonae	61.9	S. enterica subsp. enterica	S. enterica subsp. diarizonae	S. enterica subsp. diarizonae / S. enterica subsp. enterica
Salmonella enterica	Salmonella enterica subsp. indica	64.7	S. enterica subsp. enterica	S. enterica subsp. indica	S. enterica subsp. enterica / S. enterica subsp. indica
Salmonella enterica	Salmonella enterica subsp. arizonae	51.7	S. enterica subsp. enterica	S. enterica subsp. arizonae	S. enterica subsp. arizonae / S. enterica subsp. enterica
Salmonella enterica	Salmonella choleraesuis	90.5	S. enterica subsp. enterica	S. enterica subsp. enterica	S. enterica subsp. enterica
Salmonella enterica	Salmonella typhimurium	99.5	S. enterica subsp. enterica	S. enterica subsp. enterica	S. enterica subsp. enterica
Salmonella enterica	Salmonella enteritidis	90.9	S. enterica subsp. enterica	S. enterica subsp. enterica	S. enterica subsp. enterica
Salmonella enterica	Salmonella typhimurium	99.4	S. enterica subsp. enterica	S. enterica subsp. enterica	S. enterica subsp. enterica
Salmonella enterica	AGRM00000000	60	S. enterica subsp. enterica	S. enterica subsp. houtenae	S. enterica subsp. enterica / S. enterica subsp. houtenae
Salmonella enterica	AHUR00000000	91	S. enterica subsp. enterica	S. enterica subsp. enterica	S. enterica subsp. enterica
Salmonella enterica	AJGK00000000	86.5	S. enterica subsp. enterica	S. enterica subsp. enterica	S. enterica subsp. enterica
Salmonella enterica	AJXA00000000	86.4	S. enterica subsp. enterica	S. enterica subsp. enterica	S. enterica subsp. enterica
Salmonella enterica	APAC00000000	61.7	S. enterica subsp. enterica	S. enterica subsp. diarizonae	S. enterica subsp. diarizonae / S. enterica subsp. enterica
Salmonella enterica	AWRB00000000	52.1	S. enterica subsp. enterica	S. enterica subsp. arizonae	S. enterica subsp. arizonae / S. enterica subsp. enterica
Salmonella enterica	AWRQ00000000	52.1	S. enterica subsp. enterica	S. enterica subsp. arizonae	S. enterica subsp. arizonae / S. enterica subsp. enterica
Salmonella enterica	CAFD00000000	66.8	S. enterica subsp. enterica	S. enterica subsp. salamae	S. enterica subsp. enterica / S. enterica subsp. salamae
Salmonella enterica	CP030002	86.7	S. enterica subsp. enterica	S. enterica subsp. enterica	S. enterica subsp. enterica
Salmonella enterica	JWSP00000000	60.4	S. enterica subsp. enterica	S. enterica subsp. houtenae	S. enterica subsp. enterica / S. enterica subsp. houtenae
Salmonella enterica	JYXQ00000000	52.1	S. enterica subsp. enterica	S. enterica subsp. arizonae	S. enterica subsp. arizonae / S. enterica subsp. enterica
Salmonella enterica	LIOD00000000	87.8	S. enterica subsp. enterica	S. enterica subsp. enterica	S. enterica subsp. enterica
Salmonella enterica	LS483477	67.6	S. enterica subsp. enterica	S. enterica subsp. salamae	S. enterica subsp. enterica / S. enterica subsp. salamae
Salmonella enterica	MLXY00000000	90.3	S. enterica subsp. enterica	S. enterica subsp. enterica	S. enterica subsp. enterica
Salmonella enterica	MXOA00000000	65.2	S. enterica subsp. enterica	S. enterica subsp. indica	S. enterica subsp. enterica / S. enterica subsp. indica
Salmonella enterica	MXOB00000000	64.7	S. enterica subsp. enterica	S. enterica subsp. indica	S. enterica subsp. enterica / S. enterica subsp. indica
Salmonella enterica	MXOS00000000	61.8	S. enterica subsp. enterica	S. enterica subsp. diarizonae	S. enterica subsp. diarizonae / S. enterica subsp. enterica
Salmonella enterica	MXPK00000000	67.1	S. enterica subsp. enterica	S. enterica subsp. salamae	S. enterica subsp. enterica / S. enterica subsp. salamae
Salmonella enterica	MYYR00000000	60.2	S. enterica subsp. enterica	S. enterica subsp. houtenae	S. enterica subsp. enterica / S. enterica subsp. houtenae
Salmonella enterica	NC_003198	86.4	S. enterica subsp. enterica	S. enterica subsp. enterica	S. enterica subsp. enterica
Salmonella enterica	NC_006511	86.9	S. enterica subsp. enterica	S. enterica subsp. enterica	S. enterica subsp. enterica
Salmonella enterica	NC_010102	91.2	S. enterica subsp. enterica	S. enterica subsp. enterica	S. enterica subsp. enterica
Salmonella enterica	NC_011149	88.6	S. enterica subsp. enterica	S. enterica subsp. enterica	S. enterica subsp. enterica
Salmonella enterica	NPMC00000000	86.2	S. enterica subsp. enterica	S. enterica subsp. enterica	S. enterica subsp. enterica
Salmonella enterica	QDNO00000000	90.6	S. enterica subsp. enterica	S. enterica subsp. enterica	S. enterica subsp. enterica
Salmonella typhimurium	Salmonella enterica subsp. houtenae	60.9	S. enterica subsp. enterica	S. enterica subsp. houtenae	S. enterica subsp. enterica / S. enterica subsp. houtenae
Salmonella typhimurium	Salmonella enterica subsp. diarizonae	61.9	S. enterica subsp. enterica	S. enterica subsp. diarizonae	S. enterica subsp. diarizonae / S. enterica subsp. enterica
Salmonella typhimurium	Salmonella enterica subsp. indica	64.8	S. enterica subsp. enterica	S. enterica subsp. indica	S. enterica subsp. enterica / S. enterica subsp. indica
Salmonella typhimurium	Salmonella enterica subsp. arizonae	51.7	S. enterica subsp. enterica	S. enterica subsp. arizonae	S. enterica subsp. arizonae / S. enterica subsp. enterica
Salmonella typhimurium	Salmonella choleraesuis	90.4	S. enterica subsp. enterica	S. enterica subsp. enterica	S. enterica subsp. enterica
Salmonella typhimurium	Salmonella enteritidis	91.5	S. enterica subsp. enterica	S. enterica subsp. enterica	S. enterica subsp. enterica
Salmonella typhimurium	Salmonella typhimurium	95.3	S. enterica subsp. enterica	S. enterica subsp. enterica	S. enterica subsp. enterica
Salmonella typhimurium	AGRM00000000	60.1	S. enterica subsp. enterica	S. enterica subsp. houtenae	S. enterica subsp. enterica / S. enterica subsp. houtenae
Salmonella typhimurium	AHUR00000000	91.5	S. enterica subsp. enterica	S. enterica subsp. enterica	S. enterica subsp. enterica
Salmonella typhimurium	AJGK00000000	87.1	S. enterica subsp. enterica	S. enterica subsp. enterica	S. enterica subsp. enterica
Salmonella typhimurium	AJXA00000000	87.1	S. enterica subsp. enterica	S. enterica subsp. enterica	S. enterica subsp. enterica
Salmonella typhimurium	APAC00000000	61.8	S. enterica subsp. enterica	S. enterica subsp. diarizonae	S. enterica subsp. diarizonae / S. enterica subsp. enterica
Salmonella typhimurium	AWRB00000000	52.1	S. enterica subsp. enterica	S. enterica subsp. arizonae	S. enterica subsp. arizonae / S. enterica subsp. enterica
Salmonella typhimurium	AWRQ00000000	52.1	S. enterica subsp. enterica	S. enterica subsp. arizonae	S. enterica subsp. arizonae / S. enterica subsp. enterica
Salmonella typhimurium	CAFD00000000	66.9	S. enterica subsp. enterica	S. enterica subsp. salamae	S. enterica subsp. enterica / S. enterica subsp. salamae
Salmonella typhimurium	CP030002	86.8	S. enterica subsp. enterica	S. enterica subsp. enterica	S. enterica subsp. enterica
Salmonella typhimurium	JWSP00000000	60.5	S. enterica subsp. enterica	S. enterica subsp. houtenae	S. enterica subsp. enterica / S. enterica subsp. houtenae
Salmonella typhimurium	JYXQ00000000	52.1	S. enterica subsp. enterica	S. enterica subsp. arizonae	S. enterica subsp. arizonae / S. enterica subsp. enterica
Salmonella typhimurium	LIOD00000000	88.7	S. enterica subsp. enterica	S. enterica subsp. enterica	S. enterica subsp. enterica
Salmonella typhimurium	LS483477	67.7	S. enterica subsp. enterica	S. enterica subsp. salamae	S. enterica subsp. enterica / S. enterica subsp. salamae
Salmonella typhimurium	MLXY00000000	90.8	S. enterica subsp. enterica	S. enterica subsp. enterica	S. enterica subsp. enterica
Salmonella typhimurium	MXOA00000000	65.1	S. enterica subsp. enterica	S. enterica subsp. indica	S. enterica subsp. enterica / S. enterica subsp. indica
Salmonella typhimurium	MXOB00000000	64.8	S. enterica subsp. enterica	S. enterica subsp. indica	S. enterica subsp. enterica / S. enterica subsp. indica
Salmonella typhimurium	MXOS00000000	62.1	S. enterica subsp. enterica	S. enterica subsp. diarizonae	S. enterica subsp. diarizonae / S. enterica subsp. enterica
Salmonella typhimurium	MXPK00000000	67.4	S. enterica subsp. enterica	S. enterica subsp. salamae	S. enterica subsp. enterica / S. enterica subsp. salamae
Salmonella typhimurium	MYYR00000000	60.3	S. enterica subsp. enterica	S. enterica subsp. houtenae	S. enterica subsp. enterica / S. enterica subsp. houtenae
Salmonella typhimurium	NC_003198	87.1	S. enterica subsp. enterica	S. enterica subsp. enterica	S. enterica subsp. enterica
Salmonella typhimurium	NC_006511	87.4	S. enterica subsp. enterica	S. enterica subsp. enterica	S. enterica subsp. enterica
Salmonella typhimurium	NC_010102	91.3	S. enterica subsp. enterica	S. enterica subsp. enterica	S. enterica subsp. enterica
Salmonella typhimurium	NC_011149	88.9	S. enterica subsp. enterica	S. enterica subsp. enterica	S. enterica subsp. enterica
Salmonella typhimurium	NPMC00000000	86.5	S. enterica subsp. enterica	S. enterica subsp. enterica	S. enterica subsp. enterica
Salmonella typhimurium	QDNO00000000	90.6	S. enterica subsp. enterica	S. enterica subsp. enterica	S. enterica subsp. enterica
Salmonella enteritidis	Salmonella enterica subsp. houtenae	60.5	S. enterica subsp. enterica	S. enterica subsp. houtenae	S. enterica subsp. enterica / S. enterica subsp. houtenae
Salmonella enteritidis	Salmonella enterica subsp. diarizonae	62	S. enterica subsp. enterica	S. enterica subsp. diarizonae	S. enterica subsp. diarizonae / S. enterica subsp. enterica
Salmonella enteritidis	Salmonella enterica subsp. indica	64.8	S. enterica subsp. enterica	S. enterica subsp. indica	S. enterica subsp. enterica / S. enterica subsp. indica
Salmonella enteritidis	Salmonella enterica subsp. arizonae	51.6	S. enterica subsp. enterica	S. enterica subsp. arizonae	S. enterica subsp. arizonae / S. enterica subsp. enterica
Salmonella enteritidis	Salmonella choleraesuis	90.3	S. enterica subsp. enterica	S. enterica subsp. enterica	S. enterica subsp. enterica
Salmonella enteritidis	Salmonella typhimurium	91.2	S. enterica subsp. enterica	S. enterica subsp. enterica	S. enterica subsp. enterica
Salmonella enteritidis	AGRM00000000	60.4	S. enterica subsp. enterica	S. enterica subsp. houtenae	S. enterica subsp. enterica / S. enterica subsp. houtenae
Salmonella enteritidis	AHUR00000000	100	S. enterica subsp. enterica	S. enterica subsp. enterica	S. enterica subsp. enterica
Salmonella enteritidis	AJGK00000000	86.4	S. enterica subsp. enterica	S. enterica subsp. enterica	S. enterica subsp. enterica
Salmonella enteritidis	AJXA00000000	86.3	S. enterica subsp. enterica	S. enterica subsp. enterica	S. enterica subsp. enterica
Salmonella enteritidis	APAC00000000	61.9	S. enterica subsp. enterica	S. enterica subsp. diarizonae	S. enterica subsp. diarizonae / S. enterica subsp. enterica
Salmonella enteritidis	AWRB00000000	52.2	S. enterica subsp. enterica	S. enterica subsp. arizonae	S. enterica subsp. arizonae / S. enterica subsp. enterica
Salmonella enteritidis	AWRQ00000000	52.2	S. enterica subsp. enterica	S. enterica subsp. arizonae	S. enterica subsp. arizonae / S. enterica subsp. enterica
Salmonella enteritidis	CAFD00000000	67.5	S. enterica subsp. enterica	S. enterica subsp. salamae	S. enterica subsp. enterica / S. enterica subsp. salamae
Salmonella enteritidis	CP030002	86.7	S. enterica subsp. enterica	S. enterica subsp. enterica	S. enterica subsp. enterica
Salmonella enteritidis	JWSP00000000	60.2	S. enterica subsp. enterica	S. enterica subsp. houtenae	S. enterica subsp. enterica / S. enterica subsp. houtenae
Salmonella enteritidis	JYXQ00000000	52.2	S. enterica subsp. enterica	S. enterica subsp. arizonae	S. enterica subsp. arizonae / S. enterica subsp. enterica
Salmonella enteritidis	LIOD00000000	88.8	S. enterica subsp. enterica	S. enterica subsp. enterica	S. enterica subsp. enterica
Salmonella enteritidis	LS483477	67.7	S. enterica subsp. enterica	S. enterica subsp. salamae	S. enterica subsp. enterica / S. enterica subsp. salamae
Salmonella enteritidis	MLXY00000000	90.3	S. enterica subsp. enterica	S. enterica subsp. enterica	S. enterica subsp. enterica
Salmonella enteritidis	MXOA00000000	65.3	S. enterica subsp. enterica	S. enterica subsp. indica	S. enterica subsp. enterica / S. enterica subsp. indica
Salmonella enteritidis	MXOB00000000	64.6	S. enterica subsp. enterica	S. enterica subsp. indica	S. enterica subsp. enterica / S. enterica subsp. indica
Salmonella enteritidis	MXOS00000000	62	S. enterica subsp. enterica	S. enterica subsp. diarizonae	S. enterica subsp. diarizonae / S. enterica subsp. enterica
Salmonella enteritidis	MXPK00000000	67.4	S. enterica subsp. enterica	S. enterica subsp. salamae	S. enterica subsp. enterica / S. enterica subsp. salamae
Salmonella enteritidis	MYYR00000000	60.2	S. enterica subsp. enterica	S. enterica subsp. houtenae	S. enterica subsp. enterica / S. enterica subsp. houtenae
Salmonella enteritidis	NC_003198	86.3	S. enterica subsp. enterica	S. enterica subsp. enterica	S. enterica subsp. enterica
Salmonella enteritidis	NC_006511	86.8	S. enterica subsp. enterica	S. enterica subsp. enterica	S. enterica subsp. enterica
Salmonella enteritidis	NC_010102	91.3	S. enterica subsp. enterica	S. enterica subsp. enterica	S. enterica subsp. enterica
Salmonella enteritidis	NC_011149	88.5	S. enterica subsp. enterica	S. enterica subsp. enterica	S. enterica subsp. enterica
Salmonella enteritidis	NPMC00000000	86.5	S. enterica subsp. enterica	S. enterica subsp. enterica	S. enterica subsp. enterica
Salmonella enteritidis	QDNO00000000	90.7	S. enterica subsp. enterica	S. enterica subsp. enterica	S. enterica subsp. enterica
Salmonella typhimurium	Salmonella enterica subsp. houtenae	60.7	S. enterica subsp. enterica	S. enterica subsp. houtenae	S. enterica subsp. enterica / S. enterica subsp. houtenae
Salmonella typhimurium	Salmonella enterica subsp. diarizonae	61.6	S. enterica subsp. enterica	S. enterica subsp. diarizonae	S. enterica subsp. diarizonae / S. enterica subsp. enterica
Salmonella typhimurium	Salmonella enterica subsp. indica	64.5	S. enterica subsp. enterica	S. enterica subsp. indica	S. enterica subsp. enterica / S. enterica subsp. indica
Salmonella typhimurium	Salmonella enterica subsp. arizonae	51.5	S. enterica subsp. enterica	S. enterica subsp. arizonae	S. enterica subsp. arizonae / S. enterica subsp. enterica
Salmonella typhimurium	Salmonella choleraesuis	90.2	S. enterica subsp. enterica	S. enterica subsp. enterica	S. enterica subsp. enterica
Salmonella typhimurium	AGRM00000000	59.8	S. enterica subsp. enterica	S. enterica subsp. houtenae	S. enterica subsp. enterica / S. enterica subsp. houtenae
Salmonella typhimurium	AHUR00000000	91.2	S. enterica subsp. enterica	S. enterica subsp. enterica	S. enterica subsp. enterica
Salmonella typhimurium	AJGK00000000	86.8	S. enterica subsp. enterica	S. enterica subsp. enterica	S. enterica subsp. enterica
Salmonella typhimurium	AJXA00000000	86.8	S. enterica subsp. enterica	S. enterica subsp. enterica	S. enterica subsp. enterica
Salmonella typhimurium	APAC00000000	61.6	S. enterica subsp. enterica	S. enterica subsp. diarizonae	S. enterica subsp. diarizonae / S. enterica subsp. enterica
Salmonella typhimurium	AWRB00000000	51.9	S. enterica subsp. enterica	S. enterica subsp. arizonae	S. enterica subsp. arizonae / S. enterica subsp. enterica
Salmonella typhimurium	AWRQ00000000	51.9	S. enterica subsp. enterica	S. enterica subsp. arizonae	S. enterica subsp. arizonae / S. enterica subsp. enterica
Salmonella typhimurium	CAFD00000000	66.7	S. enterica subsp. enterica	S. enterica subsp. salamae	S. enterica subsp. enterica / S. enterica subsp. salamae
Salmonella typhimurium	CP030002	86.5	S. enterica subsp. enterica	S. enterica subsp. enterica	S. enterica subsp. enterica
Salmonella typhimurium	JWSP00000000	60.2	S. enterica subsp. enterica	S. enterica subsp. houtenae	S. enterica subsp. enterica / S. enterica subsp. houtenae
Salmonella typhimurium	JYXQ00000000	51.9	S. enterica subsp. enterica	S. enterica subsp. arizonae	S. enterica subsp. arizonae / S. enterica subsp. enterica
Salmonella typhimurium	LIOD00000000	88.5	S. enterica subsp. enterica	S. enterica subsp. enterica	S. enterica subsp. enterica
Salmonella typhimurium	LS483477	67.4	S. enterica subsp. enterica	S. enterica subsp. salamae	S. enterica subsp. enterica / S. enterica subsp. salamae
Salmonella typhimurium	MLXY00000000	90.6	S. enterica subsp. enterica	S. enterica subsp. enterica	S. enterica subsp. enterica
Salmonella typhimurium	MXOA00000000	64.9	S. enterica subsp. enterica	S. enterica subsp. indica	S. enterica subsp. enterica / S. enterica subsp. indica
Salmonella typhimurium	MXOB00000000	64.6	S. enterica subsp. enterica	S. enterica subsp. indica	S. enterica subsp. enterica / S. enterica subsp. indica
Salmonella typhimurium	MXOS00000000	61.8	S. enterica subsp. enterica	S. enterica subsp. diarizonae	S. enterica subsp. diarizonae / S. enterica subsp. enterica
Salmonella typhimurium	MXPK00000000	67	S. enterica subsp. enterica	S. enterica subsp. salamae	S. enterica subsp. enterica / S. enterica subsp. salamae
Salmonella typhimurium	MYYR00000000	60	S. enterica subsp. enterica	S. enterica subsp. houtenae	S. enterica subsp. enterica / S. enterica subsp. houtenae
Salmonella typhimurium	NC_003198	86.9	S. enterica subsp. enterica	S. enterica subsp. enterica	S. enterica subsp. enterica
Salmonella typhimurium	NC_006511	87.1	S. enterica subsp. enterica	S. enterica subsp. enterica	S. enterica subsp. enterica
Salmonella typhimurium	NC_010102	91	S. enterica subsp. enterica	S. enterica subsp. enterica	S. enterica subsp. enterica
Salmonella typhimurium	NC_011149	88.6	S. enterica subsp. enterica	S. enterica subsp. enterica	S. enterica subsp. enterica
Salmonella typhimurium	NPMC00000000	86.3	S. enterica subsp. enterica	S. enterica subsp. enterica	S. enterica subsp. enterica
Salmonella typhimurium	QDNO00000000	90.5	S. enterica subsp. enterica	S. enterica subsp. enterica	S. enterica subsp. enterica
MXOS00000000	NC_011149	61.8	S. enterica subsp. diarizonae	S. enterica subsp. enterica	S. enterica subsp. diarizonae / S. enterica subsp. enterica
LIOD00000000	MYYR00000000	60.1	S. enterica subsp. enterica	S. enterica subsp. houtenae	S. enterica subsp. enterica / S. enterica subsp. houtenae
CP030002	QDNO00000000	86.4	S. enterica subsp. enterica	S. enterica subsp. enterica	S. enterica subsp. enterica
CP030002	NC_010102	87	S. enterica subsp. enterica	S. enterica subsp. enterica	S. enterica subsp. enterica
CP030002	JYXQ00000000	51.6	S. enterica subsp. enterica	S. enterica subsp. arizonae	S. enterica subsp. arizonae / S. enterica subsp. enterica
CAFD00000000	NC_010102	67.7	S. enterica subsp. salamae	S. enterica subsp. enterica	S. enterica subsp. enterica / S. enterica subsp. salamae
AWRB00000000	CAFD00000000	54.1	S. enterica subsp. arizonae	S. enterica subsp. salamae	S. enterica subsp. arizonae / S. enterica subsp. salamae
APAC00000000	MXOA00000000	62.8	S. enterica subsp. diarizonae	S. enterica subsp. indica	S. enterica subsp. diarizonae / S. enterica subsp. indica
APAC00000000	CP030002	62.1	S. enterica subsp. diarizonae	S. enterica subsp. enterica	S. enterica subsp. diarizonae / S. enterica subsp. enterica
AJGK00000000	CAFD00000000	67.9	S. enterica subsp. enterica	S. enterica subsp. salamae	S. enterica subsp. enterica / S. enterica subsp. salamae
AGRM00000000	NC_010102	60.2	S. enterica subsp. houtenae	S. enterica subsp. enterica	S. enterica subsp. enterica / S. enterica subsp. houtenae
AGRM00000000	AWRB00000000	52.2	S. enterica subsp. houtenae	S. enterica subsp. arizonae	S. enterica subsp. arizonae / S. enterica subsp. houtenae
MXPK00000000	NC_006511	67.6	S. enterica subsp. salamae	S. enterica subsp. enterica	S. enterica subsp. enterica / S. enterica subsp. salamae
LS483477	MXPK00000000	94.1	S. enterica subsp. salamae	S. enterica subsp. salamae	S. enterica subsp. salamae
JYXQ00000000	MXOS00000000	54.5	S. enterica subsp. arizonae	S. enterica subsp. diarizonae	S. enterica subsp. arizonae / S. enterica subsp. diarizonae
CP030002	MXOS00000000	62.1	S. enterica subsp. enterica	S. enterica subsp. diarizonae	S. enterica subsp. diarizonae / S. enterica subsp. enterica
AWRQ00000000	JYXQ00000000	100	S. enterica subsp. arizonae	S. enterica subsp. arizonae	S. enterica subsp. arizonae
AJXA00000000	AWRQ00000000	51.4	S. enterica subsp. enterica	S. enterica subsp. arizonae	S. enterica subsp. arizonae / S. enterica subsp. enterica
AJGK00000000	LS483477	67.6	S. enterica subsp. enterica	S. enterica subsp. salamae	S. enterica subsp. enterica / S. enterica subsp. salamae
NPMC00000000	QDNO00000000	86.7	S. enterica subsp. enterica	S. enterica subsp. enterica	S. enterica subsp. enterica
MXOS00000000	NC_010102	62.1	S. enterica subsp. diarizonae	S. enterica subsp. enterica	S. enterica subsp. diarizonae / S. enterica subsp. enterica
MLXY00000000	NPMC00000000	86.7	S. enterica subsp. enterica	S. enterica subsp. enterica	S. enterica subsp. enterica
LIOD00000000	MXPK00000000	67.2	S. enterica subsp. enterica	S. enterica subsp. salamae	S. enterica subsp. enterica / S. enterica subsp. salamae
CP030002	NPMC00000000	91.8	S. enterica subsp. enterica	S. enterica subsp. enterica	S. enterica subsp. enterica
CP030002	NC_006511	85	S. enterica subsp. enterica	S. enterica subsp. enterica	S. enterica subsp. enterica
CP030002	JWSP00000000	60.4	S. enterica subsp. enterica	S. enterica subsp. houtenae	S. enterica subsp. enterica / S. enterica subsp. houtenae
CAFD00000000	NC_003198	67.5	S. enterica subsp. salamae	S. enterica subsp. enterica	S. enterica subsp. enterica / S. enterica subsp. salamae
AWRQ00000000	LS483477	54.2	S. enterica subsp. arizonae	S. enterica subsp. salamae	S. enterica subsp. arizonae / S. enterica subsp. salamae
AWRB00000000	AWRQ00000000	100	S. enterica subsp. arizonae	S. enterica subsp. arizonae	S. enterica subsp. arizonae
APAC00000000	NC_010102	61.9	S. enterica subsp. diarizonae	S. enterica subsp. enterica	S. enterica subsp. diarizonae / S. enterica subsp. enterica
APAC00000000	MLXY00000000	61.5	S. enterica subsp. diarizonae	S. enterica subsp. enterica	S. enterica subsp. diarizonae / S. enterica subsp. enterica
APAC00000000	CAFD00000000	68.3	S. enterica subsp. diarizonae	S. enterica subsp. salamae	S. enterica subsp. diarizonae / S. enterica subsp. salamae
AJGK00000000	AWRQ00000000	51.4	S. enterica subsp. enterica	S. enterica subsp. arizonae	S. enterica subsp. arizonae / S. enterica subsp. enterica
AGRM00000000	NC_006511	60.2	S. enterica subsp. houtenae	S. enterica subsp. enterica	S. enterica subsp. enterica / S. enterica subsp. houtenae
AGRM00000000	APAC00000000	60.9	S. enterica subsp. houtenae	S. enterica subsp. diarizonae	S. enterica subsp. diarizonae / S. enterica subsp. houtenae
NC_011149	NPMC00000000	87.1	S. enterica subsp. enterica	S. enterica subsp. enterica	S. enterica subsp. enterica
NC_006511	NC_011149	86	S. enterica subsp. enterica	S. enterica subsp. enterica	S. enterica subsp. enterica
MYYR00000000	QDNO00000000	59.9	S. enterica subsp. houtenae	S. enterica subsp. enterica	S. enterica subsp. enterica / S. enterica subsp. houtenae
MYYR00000000	NC_003198	59.6	S. enterica subsp. houtenae	S. enterica subsp. enterica	S. enterica subsp. enterica / S. enterica subsp. houtenae
MXPK00000000	NC_003198	67.2	S. enterica subsp. salamae	S. enterica subsp. enterica	S. enterica subsp. enterica / S. enterica subsp. salamae
MXOS00000000	MXPK00000000	68.3	S. enterica subsp. diarizonae	S. enterica subsp. salamae	S. enterica subsp. diarizonae / S. enterica subsp. salamae
MXOB00000000	NC_006511	64.8	S. enterica subsp. indica	S. enterica subsp. enterica	S. enterica subsp. enterica / S. enterica subsp. indica
MXOA00000000	QDNO00000000	65.3	S. enterica subsp. indica	S. enterica subsp. enterica	S. enterica subsp. enterica / S. enterica subsp. indica
MXOA00000000	NC_003198	64.8	S. enterica subsp. indica	S. enterica subsp. enterica	S. enterica subsp. enterica / S. enterica subsp. indica
MLXY00000000	NC_011149	88.5	S. enterica subsp. enterica	S. enterica subsp. enterica	S. enterica subsp. enterica
MLXY00000000	MXPK00000000	67.1	S. enterica subsp. enterica	S. enterica subsp. salamae	S. enterica subsp. enterica / S. enterica subsp. salamae
MLXY00000000	MXOA00000000	65.3	S. enterica subsp. enterica	S. enterica subsp. indica	S. enterica subsp. enterica / S. enterica subsp. indica
LS483477	NC_011149	67	S. enterica subsp. salamae	S. enterica subsp. enterica	S. enterica subsp. enterica / S. enterica subsp. salamae
LS483477	MXOS00000000	68.3	S. enterica subsp. salamae	S. enterica subsp. diarizonae	S. enterica subsp. diarizonae / S. enterica subsp. salamae
LIOD00000000	QDNO00000000	89.4	S. enterica subsp. enterica	S. enterica subsp. enterica	S. enterica subsp. enterica
LIOD00000000	MLXY00000000	88.7	S. enterica subsp. enterica	S. enterica subsp. enterica	S. enterica subsp. enterica
JYXQ00000000	NC_010102	52	S. enterica subsp. arizonae	S. enterica subsp. enterica	S. enterica subsp. arizonae / S. enterica subsp. enterica
JYXQ00000000	MXOB00000000	51.3	S. enterica subsp. arizonae	S. enterica subsp. indica	S. enterica subsp. arizonae / S. enterica subsp. indica
JYXQ00000000	LIOD00000000	51.8	S. enterica subsp. arizonae	S. enterica subsp. enterica	S. enterica subsp. arizonae / S. enterica subsp. enterica
JWSP00000000	NC_006511	59.9	S. enterica subsp. houtenae	S. enterica subsp. enterica	S. enterica subsp. enterica / S. enterica subsp. houtenae
JWSP00000000	MLXY00000000	60.2	S. enterica subsp. houtenae	S. enterica subsp. enterica	S. enterica subsp. enterica / S. enterica subsp. houtenae
CP030002	MXOB00000000	64.9	S. enterica subsp. enterica	S. enterica subsp. indica	S. enterica subsp. enterica / S. enterica subsp. indica
CAFD00000000	MXOA00000000	68.2	S. enterica subsp. salamae	S. enterica subsp. indica	S. enterica subsp. indica / S. enterica subsp. salamae
CAFD00000000	JWSP00000000	63.9	S. enterica subsp. salamae	S. enterica subsp. houtenae	S. enterica subsp. houtenae / S. enterica subsp. salamae
AWRQ00000000	NC_010102	52	S. enterica subsp. arizonae	S. enterica subsp. enterica	S. enterica subsp. arizonae / S. enterica subsp. enterica
AWRQ00000000	MXOS00000000	54.5	S. enterica subsp. arizonae	S. enterica subsp. diarizonae	S. enterica subsp. arizonae / S. enterica subsp. diarizonae
AWRQ00000000	JWSP00000000	52.1	S. enterica subsp. arizonae	S. enterica subsp. houtenae	S. enterica subsp. arizonae / S. enterica subsp. houtenae
AWRB00000000	NPMC00000000	51.5	S. enterica subsp. arizonae	S. enterica subsp. enterica	S. enterica subsp. arizonae / S. enterica subsp. enterica
AWRB00000000	MYYR00000000	52.1	S. enterica subsp. arizonae	S. enterica subsp. houtenae	S. enterica subsp. arizonae / S. enterica subsp. houtenae
AWRB00000000	MLXY00000000	51.6	S. enterica subsp. arizonae	S. enterica subsp. enterica	S. enterica subsp. arizonae / S. enterica subsp. enterica
AWRB00000000	JYXQ00000000	100	S. enterica subsp. arizonae	S. enterica subsp. arizonae	S. enterica subsp. arizonae
APAC00000000	NC_006511	61.7	S. enterica subsp. diarizonae	S. enterica subsp. enterica	S. enterica subsp. diarizonae / S. enterica subsp. enterica
APAC00000000	NC_003198	61.2	S. enterica subsp. diarizonae	S. enterica subsp. enterica	S. enterica subsp. diarizonae / S. enterica subsp. enterica
AJXA00000000	NPMC00000000	84.3	S. enterica subsp. enterica	S. enterica subsp. enterica	S. enterica subsp. enterica
AJXA00000000	MXPK00000000	67.6	S. enterica subsp. enterica	S. enterica subsp. salamae	S. enterica subsp. enterica / S. enterica subsp. salamae
AJXA00000000	LS483477	67.6	S. enterica subsp. enterica	S. enterica subsp. salamae	S. enterica subsp. enterica / S. enterica subsp. salamae
AJXA00000000	AWRB00000000	51.3	S. enterica subsp. enterica	S. enterica subsp. arizonae	S. enterica subsp. arizonae / S. enterica subsp. enterica
AJGK00000000	NC_011149	85.4	S. enterica subsp. enterica	S. enterica subsp. enterica	S. enterica subsp. enterica
AJGK00000000	MXPK00000000	67.9	S. enterica subsp. enterica	S. enterica subsp. salamae	S. enterica subsp. enterica / S. enterica subsp. salamae
AJGK00000000	LIOD00000000	86.1	S. enterica subsp. enterica	S. enterica subsp. enterica	S. enterica subsp. enterica
AHUR00000000	QDNO00000000	90.5	S. enterica subsp. enterica	S. enterica subsp. enterica	S. enterica subsp. enterica
AHUR00000000	MYYR00000000	60	S. enterica subsp. enterica	S. enterica subsp. houtenae	S. enterica subsp. enterica / S. enterica subsp. houtenae
AHUR00000000	MLXY00000000	90.1	S. enterica subsp. enterica	S. enterica subsp. enterica	S. enterica subsp. enterica
AHUR00000000	CP030002	86.4	S. enterica subsp. enterica	S. enterica subsp. enterica	S. enterica subsp. enterica
AHUR00000000	AJXA00000000	86.3	S. enterica subsp. enterica	S. enterica subsp. enterica	S. enterica subsp. enterica
AGRM00000000	MXOS00000000	60.8	S. enterica subsp. houtenae	S. enterica subsp. diarizonae	S. enterica subsp. diarizonae / S. enterica subsp. houtenae
AGRM00000000	LIOD00000000	60.1	S. enterica subsp. houtenae	S. enterica subsp. enterica	S. enterica subsp. enterica / S. enterica subsp. houtenae
NC_010102	NC_011149	89.2	S. enterica subsp. enterica	S. enterica subsp. enterica	S. enterica subsp. enterica
NC_006511	NC_010102	87.1	S. enterica subsp. enterica	S. enterica subsp. enterica	S. enterica subsp. enterica
MXPK00000000	QDNO00000000	67.7	S. enterica subsp. salamae	S. enterica subsp. enterica	S. enterica subsp. enterica / S. enterica subsp. salamae
MXOS00000000	NC_006511	61.8	S. enterica subsp. diarizonae	S. enterica subsp. enterica	S. enterica subsp. diarizonae / S. enterica subsp. enterica
MXOB00000000	NC_003198	64.2	S. enterica subsp. indica	S. enterica subsp. enterica	S. enterica subsp. enterica / S. enterica subsp. indica
MLXY00000000	NC_010102	90.5	S. enterica subsp. enterica	S. enterica subsp. enterica	S. enterica subsp. enterica
MLXY00000000	MXOS00000000	61.8	S. enterica subsp. enterica	S. enterica subsp. diarizonae	S. enterica subsp. diarizonae / S. enterica subsp. enterica
LIOD00000000	NPMC00000000	87.5	S. enterica subsp. enterica	S. enterica subsp. enterica	S. enterica subsp. enterica
LIOD00000000	MXOS00000000	61.9	S. enterica subsp. enterica	S. enterica subsp. diarizonae	S. enterica subsp. diarizonae / S. enterica subsp. enterica
JWSP00000000	QDNO00000000	60.1	S. enterica subsp. houtenae	S. enterica subsp. enterica	S. enterica subsp. enterica / S. enterica subsp. houtenae
JWSP00000000	MYYR00000000	99.4	S. enterica subsp. houtenae	S. enterica subsp. houtenae	S. enterica subsp. houtenae
JWSP00000000	LS483477	64.4	S. enterica subsp. houtenae	S. enterica subsp. salamae	S. enterica subsp. houtenae / S. enterica subsp. salamae
CP030002	NC_003198	84.6	S. enterica subsp. enterica	S. enterica subsp. enterica	S. enterica subsp. enterica
CP030002	MXOA00000000	65.6	S. enterica subsp. enterica	S. enterica subsp. indica	S. enterica subsp. enterica / S. enterica subsp. indica
CAFD00000000	QDNO00000000	67.8	S. enterica subsp. salamae	S. enterica subsp. enterica	S. enterica subsp. enterica / S. enterica subsp. salamae
CAFD00000000	MYYR00000000	64.5	S. enterica subsp. salamae	S. enterica subsp. houtenae	S. enterica subsp. houtenae / S. enterica subsp. salamae
CAFD00000000	MLXY00000000	67	S. enterica subsp. salamae	S. enterica subsp. enterica	S. enterica subsp. enterica / S. enterica subsp. salamae
AWRQ00000000	NC_006511	51.7	S. enterica subsp. arizonae	S. enterica subsp. enterica	S. enterica subsp. arizonae / S. enterica subsp. enterica
APAC00000000	QDNO00000000	61.8	S. enterica subsp. diarizonae	S. enterica subsp. enterica	S. enterica subsp. diarizonae / S. enterica subsp. enterica
APAC00000000	LS483477	68.5	S. enterica subsp. diarizonae	S. enterica subsp. salamae	S. enterica subsp. diarizonae / S. enterica subsp. salamae
APAC00000000	AWRQ00000000	54.5	S. enterica subsp. diarizonae	S. enterica subsp. arizonae	S. enterica subsp. arizonae / S. enterica subsp. diarizonae
AJXA00000000	NC_011149	85.5	S. enterica subsp. enterica	S. enterica subsp. enterica	S. enterica subsp. enterica
AJXA00000000	MXOS00000000	61.4	S. enterica subsp. enterica	S. enterica subsp. diarizonae	S. enterica subsp. diarizonae / S. enterica subsp. enterica
AJXA00000000	LIOD00000000	86	S. enterica subsp. enterica	S. enterica subsp. enterica	S. enterica subsp. enterica
AJGK00000000	MXOS00000000	61.7	S. enterica subsp. enterica	S. enterica subsp. diarizonae	S. enterica subsp. diarizonae / S. enterica subsp. enterica
AJGK00000000	AWRB00000000	51.4	S. enterica subsp. enterica	S. enterica subsp. arizonae	S. enterica subsp. arizonae / S. enterica subsp. enterica
AHUR00000000	NPMC00000000	86.4	S. enterica subsp. enterica	S. enterica subsp. enterica	S. enterica subsp. enterica
AHUR00000000	MXPK00000000	67.5	S. enterica subsp. enterica	S. enterica subsp. salamae	S. enterica subsp. enterica / S. enterica subsp. salamae
AHUR00000000	CAFD00000000	67.6	S. enterica subsp. enterica	S. enterica subsp. salamae	S. enterica subsp. enterica / S. enterica subsp. salamae
AGRM00000000	NC_003198	59.8	S. enterica subsp. houtenae	S. enterica subsp. enterica	S. enterica subsp. enterica / S. enterica subsp. houtenae
AGRM00000000	MXOB00000000	59.8	S. enterica subsp. houtenae	S. enterica subsp. indica	S. enterica subsp. houtenae / S. enterica subsp. indica
AGRM00000000	JWSP00000000	95.5	S. enterica subsp. houtenae	S. enterica subsp. houtenae	S. enterica subsp. houtenae
AGRM00000000	AJXA00000000	59.7	S. enterica subsp. houtenae	S. enterica subsp. enterica	S. enterica subsp. enterica / S. enterica subsp. houtenae
NC_010102	QDNO00000000	90.2	S. enterica subsp. enterica	S. enterica subsp. enterica	S. enterica subsp. enterica
NC_003198	QDNO00000000	86.8	S. enterica subsp. enterica	S. enterica subsp. enterica	S. enterica subsp. enterica
MYYR00000000	NPMC00000000	59.9	S. enterica subsp. houtenae	S. enterica subsp. enterica	S. enterica subsp. enterica / S. enterica subsp. houtenae
MXPK00000000	MYYR00000000	65	S. enterica subsp. salamae	S. enterica subsp. houtenae	S. enterica subsp. houtenae / S. enterica subsp. salamae
MXOB00000000	QDNO00000000	64.8	S. enterica subsp. indica	S. enterica subsp. enterica	S. enterica subsp. enterica / S. enterica subsp. indica
MXOA00000000	NPMC00000000	65.5	S. enterica subsp. indica	S. enterica subsp. enterica	S. enterica subsp. enterica / S. enterica subsp. indica
MXOA00000000	MYYR00000000	60.4	S. enterica subsp. indica	S. enterica subsp. houtenae	S. enterica subsp. houtenae / S. enterica subsp. indica
LS483477	NC_010102	67.8	S. enterica subsp. salamae	S. enterica subsp. enterica	S. enterica subsp. enterica / S. enterica subsp. salamae
LS483477	MXOB00000000	68.2	S. enterica subsp. salamae	S. enterica subsp. indica	S. enterica subsp. indica / S. enterica subsp. salamae
LIOD00000000	NC_011149	90.4	S. enterica subsp. enterica	S. enterica subsp. enterica	S. enterica subsp. enterica
LIOD00000000	LS483477	67.7	S. enterica subsp. enterica	S. enterica subsp. salamae	S. enterica subsp. enterica / S. enterica subsp. salamae
JYXQ00000000	NC_006511	51.7	S. enterica subsp. arizonae	S. enterica subsp. enterica	S. enterica subsp. arizonae / S. enterica subsp. enterica
JYXQ00000000	MXOA00000000	51.4	S. enterica subsp. arizonae	S. enterica subsp. indica	S. enterica subsp. arizonae / S. enterica subsp. indica
CP030002	MLXY00000000	86.9	S. enterica subsp. enterica	S. enterica subsp. enterica	S. enterica subsp. enterica
CAFD00000000	CP030002	67.2	S. enterica subsp. salamae	S. enterica subsp. enterica	S. enterica subsp. enterica / S. enterica subsp. salamae
AWRQ00000000	MXOB00000000	51.3	S. enterica subsp. arizonae	S. enterica subsp. indica	S. enterica subsp. arizonae / S. enterica subsp. indica
AWRQ00000000	CP030002	51.6	S. enterica subsp. arizonae	S. enterica subsp. enterica	S. enterica subsp. arizonae / S. enterica subsp. enterica
AWRB00000000	NC_011149	51.8	S. enterica subsp. arizonae	S. enterica subsp. enterica	S. enterica subsp. arizonae / S. enterica subsp. enterica
AWRB00000000	MXPK00000000	54	S. enterica subsp. arizonae	S. enterica subsp. salamae	S. enterica subsp. arizonae / S. enterica subsp. salamae
AWRB00000000	LS483477	54.2	S. enterica subsp. arizonae	S. enterica subsp. salamae	S. enterica subsp. arizonae / S. enterica subsp. salamae
APAC00000000	MYYR00000000	60.9	S. enterica subsp. diarizonae	S. enterica subsp. houtenae	S. enterica subsp. diarizonae / S. enterica subsp. houtenae
APAC00000000	MXOB00000000	62.9	S. enterica subsp. diarizonae	S. enterica subsp. indica	S. enterica subsp. diarizonae / S. enterica subsp. indica
APAC00000000	JWSP00000000	61	S. enterica subsp. diarizonae	S. enterica subsp. houtenae	S. enterica subsp. diarizonae / S. enterica subsp. houtenae
AJXA00000000	APAC00000000	61.3	S. enterica subsp. enterica	S. enterica subsp. diarizonae	S. enterica subsp. diarizonae / S. enterica subsp. enterica
AJGK00000000	NC_010102	85.8	S. enterica subsp. enterica	S. enterica subsp. enterica	S. enterica subsp. enterica
AJGK00000000	JYXQ00000000	51.5	S. enterica subsp. enterica	S. enterica subsp. arizonae	S. enterica subsp. arizonae / S. enterica subsp. enterica
AHUR00000000	LS483477	67.8	S. enterica subsp. enterica	S. enterica subsp. salamae	S. enterica subsp. enterica / S. enterica subsp. salamae
AHUR00000000	AJGK00000000	86.6	S. enterica subsp. enterica	S. enterica subsp. enterica	S. enterica subsp. enterica
NC_010102	NPMC00000000	86.7	S. enterica subsp. enterica	S. enterica subsp. enterica	S. enterica subsp. enterica
NC_003198	NC_011149	85.4	S. enterica subsp. enterica	S. enterica subsp. enterica	S. enterica subsp. enterica
MYYR00000000	NC_011149	60.3	S. enterica subsp. houtenae	S. enterica subsp. enterica	S. enterica subsp. enterica / S. enterica subsp. houtenae
MXPK00000000	NPMC00000000	67.3	S. enterica subsp. salamae	S. enterica subsp. enterica	S. enterica subsp. enterica / S. enterica subsp. salamae
MXOS00000000	NC_003198	61.3	S. enterica subsp. diarizonae	S. enterica subsp. enterica	S. enterica subsp. diarizonae / S. enterica subsp. enterica
MXOB00000000	NPMC00000000	65.3	S. enterica subsp. indica	S. enterica subsp. enterica	S. enterica subsp. enterica / S. enterica subsp. indica
MXOB00000000	MYYR00000000	60.3	S. enterica subsp. indica	S. enterica subsp. houtenae	S. enterica subsp. houtenae / S. enterica subsp. indica
MXOA00000000	NC_011149	64.3	S. enterica subsp. indica	S. enterica subsp. enterica	S. enterica subsp. enterica / S. enterica subsp. indica
MXOA00000000	MXPK00000000	68.3	S. enterica subsp. indica	S. enterica subsp. salamae	S. enterica subsp. indica / S. enterica subsp. salamae
MLXY00000000	NC_006511	87	S. enterica subsp. enterica	S. enterica subsp. enterica	S. enterica subsp. enterica
MLXY00000000	MXOB00000000	65	S. enterica subsp. enterica	S. enterica subsp. indica	S. enterica subsp. enterica / S. enterica subsp. indica
LS483477	NC_006511	67.7	S. enterica subsp. salamae	S. enterica subsp. enterica	S. enterica subsp. enterica / S. enterica subsp. salamae
LIOD00000000	NC_010102	89	S. enterica subsp. enterica	S. enterica subsp. enterica	S. enterica subsp. enterica
JYXQ00000000	QDNO00000000	51.5	S. enterica subsp. arizonae	S. enterica subsp. enterica	S. enterica subsp. arizonae / S. enterica subsp. enterica
JYXQ00000000	NC_003198	51.4	S. enterica subsp. arizonae	S. enterica subsp. enterica	S. enterica subsp. arizonae / S. enterica subsp. enterica
JWSP00000000	NPMC00000000	60.1	S. enterica subsp. houtenae	S. enterica subsp. enterica	S. enterica subsp. enterica / S. enterica subsp. houtenae
JWSP00000000	MXPK00000000	64.4	S. enterica subsp. houtenae	S. enterica subsp. salamae	S. enterica subsp. houtenae / S. enterica subsp. salamae
JWSP00000000	LIOD00000000	60.1	S. enterica subsp. houtenae	S. enterica subsp. enterica	S. enterica subsp. enterica / S. enterica subsp. houtenae
CP030002	MYYR00000000	60.2	S. enterica subsp. enterica	S. enterica subsp. houtenae	S. enterica subsp. enterica / S. enterica subsp. houtenae
CAFD00000000	NPMC00000000	67.4	S. enterica subsp. salamae	S. enterica subsp. enterica	S. enterica subsp. enterica / S. enterica subsp. salamae
CAFD00000000	NC_006511	67.6	S. enterica subsp. salamae	S. enterica subsp. enterica	S. enterica subsp. enterica / S. enterica subsp. salamae
CAFD00000000	MXPK00000000	94.1	S. enterica subsp. salamae	S. enterica subsp. salamae	S. enterica subsp. salamae
CAFD00000000	LS483477	94.7	S. enterica subsp. salamae	S. enterica subsp. salamae	S. enterica subsp. salamae
AWRQ00000000	QDNO00000000	51.5	S. enterica subsp. arizonae	S. enterica subsp. enterica	S. enterica subsp. arizonae / S. enterica subsp. enterica
AWRQ00000000	NC_003198	51.4	S. enterica subsp. arizonae	S. enterica subsp. enterica	S. enterica subsp. arizonae / S. enterica subsp. enterica
AWRQ00000000	MXOA00000000	51.4	S. enterica subsp. arizonae	S. enterica subsp. indica	S. enterica subsp. arizonae / S. enterica subsp. indica
AWRB00000000	NC_010102	52	S. enterica subsp. arizonae	S. enterica subsp. enterica	S. enterica subsp. arizonae / S. enterica subsp. enterica
AWRB00000000	MXOS00000000	54.5	S. enterica subsp. arizonae	S. enterica subsp. diarizonae	S. enterica subsp. arizonae / S. enterica subsp. diarizonae
AWRB00000000	LIOD00000000	51.7	S. enterica subsp. arizonae	S. enterica subsp. enterica	S. enterica subsp. arizonae / S. enterica subsp. enterica
APAC00000000	NPMC00000000	62.1	S. enterica subsp. diarizonae	S. enterica subsp. enterica	S. enterica subsp. diarizonae / S. enterica subsp. enterica
APAC00000000	LIOD00000000	61.7	S. enterica subsp. diarizonae	S. enterica subsp. enterica	S. enterica subsp. diarizonae / S. enterica subsp. enterica
AJXA00000000	NC_010102	85.6	S. enterica subsp. enterica	S. enterica subsp. enterica	S. enterica subsp. enterica
AJXA00000000	NC_006511	89.4	S. enterica subsp. enterica	S. enterica subsp. enterica	S. enterica subsp. enterica
AJXA00000000	MXOB00000000	64.5	S. enterica subsp. enterica	S. enterica subsp. indica	S. enterica subsp. enterica / S. enterica subsp. indica
AJXA00000000	JWSP00000000	59.8	S. enterica subsp. enterica	S. enterica subsp. houtenae	S. enterica subsp. enterica / S. enterica subsp. houtenae
AJGK00000000	NC_006511	89.3	S. enterica subsp. enterica	S. enterica subsp. enterica	S. enterica subsp. enterica
AJGK00000000	MXOB00000000	64.6	S. enterica subsp. enterica	S. enterica subsp. indica	S. enterica subsp. enterica / S. enterica subsp. indica
AJGK00000000	APAC00000000	61.4	S. enterica subsp. enterica	S. enterica subsp. diarizonae	S. enterica subsp. diarizonae / S. enterica subsp. enterica
AHUR00000000	NC_010102	91.2	S. enterica subsp. enterica	S. enterica subsp. enterica	S. enterica subsp. enterica
AHUR00000000	MXOS00000000	62	S. enterica subsp. enterica	S. enterica subsp. diarizonae	S. enterica subsp. diarizonae / S. enterica subsp. enterica
AHUR00000000	LIOD00000000	88.8	S. enterica subsp. enterica	S. enterica subsp. enterica	S. enterica subsp. enterica
AHUR00000000	AWRQ00000000	52.2	S. enterica subsp. enterica	S. enterica subsp. arizonae	S. enterica subsp. arizonae / S. enterica subsp. enterica
AGRM00000000	QDNO00000000	60.2	S. enterica subsp. houtenae	S. enterica subsp. enterica	S. enterica subsp. enterica / S. enterica subsp. houtenae
AGRM00000000	MYYR00000000	95.2	S. enterica subsp. houtenae	S. enterica subsp. houtenae	S. enterica subsp. houtenae
AGRM00000000	MXOA00000000	60.1	S. enterica subsp. houtenae	S. enterica subsp. indica	S. enterica subsp. houtenae / S. enterica subsp. indica
AGRM00000000	CP030002	60.2	S. enterica subsp. houtenae	S. enterica subsp. enterica	S. enterica subsp. enterica / S. enterica subsp. houtenae
NC_003198	NPMC00000000	84.2	S. enterica subsp. enterica	S. enterica subsp. enterica	S. enterica subsp. enterica
NC_003198	NC_010102	85.5	S. enterica subsp. enterica	S. enterica subsp. enterica	S. enterica subsp. enterica
MXOS00000000	QDNO00000000	61.8	S. enterica subsp. diarizonae	S. enterica subsp. enterica	S. enterica subsp. diarizonae / S. enterica subsp. enterica
LS483477	QDNO00000000	67.8	S. enterica subsp. salamae	S. enterica subsp. enterica	S. enterica subsp. enterica / S. enterica subsp. salamae
LS483477	MXOA00000000	68.3	S. enterica subsp. salamae	S. enterica subsp. indica	S. enterica subsp. indica / S. enterica subsp. salamae
LIOD00000000	MXOB00000000	64.6	S. enterica subsp. enterica	S. enterica subsp. indica	S. enterica subsp. enterica / S. enterica subsp. indica
JYXQ00000000	MLXY00000000	51.7	S. enterica subsp. arizonae	S. enterica subsp. enterica	S. enterica subsp. arizonae / S. enterica subsp. enterica
JWSP00000000	NC_003198	59.8	S. enterica subsp. houtenae	S. enterica subsp. enterica	S. enterica subsp. enterica / S. enterica subsp. houtenae
JWSP00000000	MXOS00000000	60.9	S. enterica subsp. houtenae	S. enterica subsp. diarizonae	S. enterica subsp. diarizonae / S. enterica subsp. houtenae
CP030002	LS483477	68	S. enterica subsp. enterica	S. enterica subsp. salamae	S. enterica subsp. enterica / S. enterica subsp. salamae
CAFD00000000	LIOD00000000	67.5	S. enterica subsp. salamae	S. enterica subsp. enterica	S. enterica subsp. enterica / S. enterica subsp. salamae
AWRQ00000000	CAFD00000000	54.1	S. enterica subsp. arizonae	S. enterica subsp. salamae	S. enterica subsp. arizonae / S. enterica subsp. salamae
APAC00000000	MXPK00000000	68.7	S. enterica subsp. diarizonae	S. enterica subsp. salamae	S. enterica subsp. diarizonae / S. enterica subsp. salamae
APAC00000000	AWRB00000000	54.5	S. enterica subsp. diarizonae	S. enterica subsp. arizonae	S. enterica subsp. arizonae / S. enterica subsp. diarizonae
AJXA00000000	JYXQ00000000	51.4	S. enterica subsp. enterica	S. enterica subsp. arizonae	S. enterica subsp. arizonae / S. enterica subsp. enterica
AJGK00000000	QDNO00000000	86.7	S. enterica subsp. enterica	S. enterica subsp. enterica	S. enterica subsp. enterica
AJGK00000000	JWSP00000000	59.8	S. enterica subsp. enterica	S. enterica subsp. houtenae	S. enterica subsp. enterica / S. enterica subsp. houtenae
AHUR00000000	NC_011149	88.1	S. enterica subsp. enterica	S. enterica subsp. enterica	S. enterica subsp. enterica
AGRM00000000	AJGK00000000	59.8	S. enterica subsp. houtenae	S. enterica subsp. enterica	S. enterica subsp. enterica / S. enterica subsp. houtenae
NC_006511	QDNO00000000	86.7	S. enterica subsp. enterica	S. enterica subsp. enterica	S. enterica subsp. enterica
MYYR00000000	NC_010102	60	S. enterica subsp. houtenae	S. enterica subsp. enterica	S. enterica subsp. enterica / S. enterica subsp. houtenae
MXPK00000000	NC_011149	66.7	S. enterica subsp. salamae	S. enterica subsp. enterica	S. enterica subsp. enterica / S. enterica subsp. salamae
MXOB00000000	NC_011149	64	S. enterica subsp. indica	S. enterica subsp. enterica	S. enterica subsp. enterica / S. enterica subsp. indica
MXOB00000000	MXPK00000000	68.1	S. enterica subsp. indica	S. enterica subsp. salamae	S. enterica subsp. indica / S. enterica subsp. salamae
MXOA00000000	NC_010102	65.3	S. enterica subsp. indica	S. enterica subsp. enterica	S. enterica subsp. enterica / S. enterica subsp. indica
MXOA00000000	MXOS00000000	63.1	S. enterica subsp. indica	S. enterica subsp. diarizonae	S. enterica subsp. diarizonae / S. enterica subsp. indica
MLXY00000000	QDNO00000000	90.4	S. enterica subsp. enterica	S. enterica subsp. enterica	S. enterica subsp. enterica
MLXY00000000	NC_003198	85.8	S. enterica subsp. enterica	S. enterica subsp. enterica	S. enterica subsp. enterica
LS483477	NC_003198	67.4	S. enterica subsp. salamae	S. enterica subsp. enterica	S. enterica subsp. enterica / S. enterica subsp. salamae
LIOD00000000	NC_006511	86.5	S. enterica subsp. enterica	S. enterica subsp. enterica	S. enterica subsp. enterica
JYXQ00000000	NPMC00000000	51.5	S. enterica subsp. arizonae	S. enterica subsp. enterica	S. enterica subsp. arizonae / S. enterica subsp. enterica
JYXQ00000000	MYYR00000000	52.1	S. enterica subsp. arizonae	S. enterica subsp. houtenae	S. enterica subsp. arizonae / S. enterica subsp. houtenae
JWSP00000000	NC_011149	60.1	S. enterica subsp. houtenae	S. enterica subsp. enterica	S. enterica subsp. enterica / S. enterica subsp. houtenae
JWSP00000000	MXOA00000000	59.9	S. enterica subsp. houtenae	S. enterica subsp. indica	S. enterica subsp. houtenae / S. enterica subsp. indica
JWSP00000000	JYXQ00000000	52.1	S. enterica subsp. houtenae	S. enterica subsp. arizonae	S. enterica subsp. arizonae / S. enterica subsp. houtenae
CAFD00000000	MXOB00000000	68.1	S. enterica subsp. salamae	S. enterica subsp. indica	S. enterica subsp. indica / S. enterica subsp. salamae
AWRQ00000000	NPMC00000000	51.6	S. enterica subsp. arizonae	S. enterica subsp. enterica	S. enterica subsp. arizonae / S. enterica subsp. enterica
AWRQ00000000	MYYR00000000	52.1	S. enterica subsp. arizonae	S. enterica subsp. houtenae	S. enterica subsp. arizonae / S. enterica subsp. houtenae
AWRQ00000000	MLXY00000000	51.7	S. enterica subsp. arizonae	S. enterica subsp. enterica	S. enterica subsp. arizonae / S. enterica subsp. enterica
AWRB00000000	NC_006511	51.6	S. enterica subsp. arizonae	S. enterica subsp. enterica	S. enterica subsp. arizonae / S. enterica subsp. enterica
AWRB00000000	MXOB00000000	51.2	S. enterica subsp. arizonae	S. enterica subsp. indica	S. enterica subsp. arizonae / S. enterica subsp. indica
AWRB00000000	JWSP00000000	52	S. enterica subsp. arizonae	S. enterica subsp. houtenae	S. enterica subsp. arizonae / S. enterica subsp. houtenae
APAC00000000	NC_011149	61.5	S. enterica subsp. diarizonae	S. enterica subsp. enterica	S. enterica subsp. diarizonae / S. enterica subsp. enterica
AJXA00000000	NC_003198	95.9	S. enterica subsp. enterica	S. enterica subsp. enterica	S. enterica subsp. enterica
AJXA00000000	MXOA00000000	64.9	S. enterica subsp. enterica	S. enterica subsp. indica	S. enterica subsp. enterica / S. enterica subsp. indica
AJXA00000000	CP030002	84.6	S. enterica subsp. enterica	S. enterica subsp. enterica	S. enterica subsp. enterica
AJGK00000000	NC_003198	96.9	S. enterica subsp. enterica	S. enterica subsp. enterica	S. enterica subsp. enterica
AJGK00000000	MXOA00000000	64.9	S. enterica subsp. enterica	S. enterica subsp. indica	S. enterica subsp. enterica / S. enterica subsp. indica
AHUR00000000	NC_006511	86.8	S. enterica subsp. enterica	S. enterica subsp. enterica	S. enterica subsp. enterica
AHUR00000000	MXOB00000000	64.6	S. enterica subsp. enterica	S. enterica subsp. indica	S. enterica subsp. enterica / S. enterica subsp. indica
AHUR00000000	JYXQ00000000	52.2	S. enterica subsp. enterica	S. enterica subsp. arizonae	S. enterica subsp. arizonae / S. enterica subsp. enterica
AHUR00000000	AWRB00000000	52.2	S. enterica subsp. enterica	S. enterica subsp. arizonae	S. enterica subsp. arizonae / S. enterica subsp. enterica
AGRM00000000	NPMC00000000	60.1	S. enterica subsp. houtenae	S. enterica subsp. enterica	S. enterica subsp. enterica / S. enterica subsp. houtenae
AGRM00000000	MLXY00000000	60	S. enterica subsp. houtenae	S. enterica subsp. enterica	S. enterica subsp. enterica / S. enterica subsp. houtenae
AGRM00000000	JYXQ00000000	52.3	S. enterica subsp. houtenae	S. enterica subsp. arizonae	S. enterica subsp. arizonae / S. enterica subsp. houtenae
AGRM00000000	CAFD00000000	64.4	S. enterica subsp. houtenae	S. enterica subsp. salamae	S. enterica subsp. houtenae / S. enterica subsp. salamae
NC_011149	QDNO00000000	88.7	S. enterica subsp. enterica	S. enterica subsp. enterica	S. enterica subsp. enterica
NC_006511	NPMC00000000	84.9	S. enterica subsp. enterica	S. enterica subsp. enterica	S. enterica subsp. enterica
NC_003198	NC_006511	89	S. enterica subsp. enterica	S. enterica subsp. enterica	S. enterica subsp. enterica
MYYR00000000	NC_006511	59.8	S. enterica subsp. houtenae	S. enterica subsp. enterica	S. enterica subsp. enterica / S. enterica subsp. houtenae
MXPK00000000	NC_010102	67.1	S. enterica subsp. salamae	S. enterica subsp. enterica	S. enterica subsp. enterica / S. enterica subsp. salamae
MXOS00000000	NPMC00000000	62.2	S. enterica subsp. diarizonae	S. enterica subsp. enterica	S. enterica subsp. diarizonae / S. enterica subsp. enterica
MXOS00000000	MYYR00000000	61	S. enterica subsp. diarizonae	S. enterica subsp. houtenae	S. enterica subsp. diarizonae / S. enterica subsp. houtenae
MXOB00000000	NC_010102	64.8	S. enterica subsp. indica	S. enterica subsp. enterica	S. enterica subsp. enterica / S. enterica subsp. indica
MXOB00000000	MXOS00000000	63	S. enterica subsp. indica	S. enterica subsp. diarizonae	S. enterica subsp. diarizonae / S. enterica subsp. indica
MXOA00000000	NC_006511	65.2	S. enterica subsp. indica	S. enterica subsp. enterica	S. enterica subsp. enterica / S. enterica subsp. indica
MXOA00000000	MXOB00000000	95	S. enterica subsp. indica	S. enterica subsp. indica	S. enterica subsp. indica
MLXY00000000	MYYR00000000	60	S. enterica subsp. enterica	S. enterica subsp. houtenae	S. enterica subsp. enterica / S. enterica subsp. houtenae
LS483477	NPMC00000000	67.7	S. enterica subsp. salamae	S. enterica subsp. enterica	S. enterica subsp. enterica / S. enterica subsp. salamae
LS483477	MYYR00000000	64.8	S. enterica subsp. salamae	S. enterica subsp. houtenae	S. enterica subsp. houtenae / S. enterica subsp. salamae
LS483477	MLXY00000000	67.6	S. enterica subsp. salamae	S. enterica subsp. enterica	S. enterica subsp. enterica / S. enterica subsp. salamae
LIOD00000000	NC_003198	85.9	S. enterica subsp. enterica	S. enterica subsp. enterica	S. enterica subsp. enterica
LIOD00000000	MXOA00000000	65	S. enterica subsp. enterica	S. enterica subsp. indica	S. enterica subsp. enterica / S. enterica subsp. indica
JYXQ00000000	NC_011149	51.9	S. enterica subsp. arizonae	S. enterica subsp. enterica	S. enterica subsp. arizonae / S. enterica subsp. enterica
JYXQ00000000	MXPK00000000	54.1	S. enterica subsp. arizonae	S. enterica subsp. salamae	S. enterica subsp. arizonae / S. enterica subsp. salamae
JYXQ00000000	LS483477	54.2	S. enterica subsp. arizonae	S. enterica subsp. salamae	S. enterica subsp. arizonae / S. enterica subsp. salamae
JWSP00000000	NC_010102	60.2	S. enterica subsp. houtenae	S. enterica subsp. enterica	S. enterica subsp. enterica / S. enterica subsp. houtenae
JWSP00000000	MXOB00000000	59.8	S. enterica subsp. houtenae	S. enterica subsp. indica	S. enterica subsp. houtenae / S. enterica subsp. indica
CP030002	NC_011149	87.3	S. enterica subsp. enterica	S. enterica subsp. enterica	S. enterica subsp. enterica
CP030002	MXPK00000000	67.9	S. enterica subsp. enterica	S. enterica subsp. salamae	S. enterica subsp. enterica / S. enterica subsp. salamae
CP030002	LIOD00000000	87.5	S. enterica subsp. enterica	S. enterica subsp. enterica	S. enterica subsp. enterica
CAFD00000000	NC_011149	66.8	S. enterica subsp. salamae	S. enterica subsp. enterica	S. enterica subsp. enterica / S. enterica subsp. salamae
CAFD00000000	MXOS00000000	68.2	S. enterica subsp. salamae	S. enterica subsp. diarizonae	S. enterica subsp. diarizonae / S. enterica subsp. salamae
CAFD00000000	JYXQ00000000	54.1	S. enterica subsp. salamae	S. enterica subsp. arizonae	S. enterica subsp. arizonae / S. enterica subsp. salamae
AWRQ00000000	NC_011149	51.9	S. enterica subsp. arizonae	S. enterica subsp. enterica	S. enterica subsp. arizonae / S. enterica subsp. enterica
AWRQ00000000	MXPK00000000	54.1	S. enterica subsp. arizonae	S. enterica subsp. salamae	S. enterica subsp. arizonae / S. enterica subsp. salamae
AWRQ00000000	LIOD00000000	51.8	S. enterica subsp. arizonae	S. enterica subsp. enterica	S. enterica subsp. arizonae / S. enterica subsp. enterica
AWRB00000000	QDNO00000000	51.5	S. enterica subsp. arizonae	S. enterica subsp. enterica	S. enterica subsp. arizonae / S. enterica subsp. enterica
AWRB00000000	NC_003198	51.3	S. enterica subsp. arizonae	S. enterica subsp. enterica	S. enterica subsp. arizonae / S. enterica subsp. enterica
AWRB00000000	MXOA00000000	51.4	S. enterica subsp. arizonae	S. enterica subsp. indica	S. enterica subsp. arizonae / S. enterica subsp. indica
AWRB00000000	CP030002	51.6	S. enterica subsp. arizonae	S. enterica subsp. enterica	S. enterica subsp. arizonae / S. enterica subsp. enterica
APAC00000000	MXOS00000000	95	S. enterica subsp. diarizonae	S. enterica subsp. diarizonae	S. enterica subsp. diarizonae
APAC00000000	JYXQ00000000	54.5	S. enterica subsp. diarizonae	S. enterica subsp. arizonae	S. enterica subsp. arizonae / S. enterica subsp. diarizonae
AJXA00000000	QDNO00000000	86.9	S. enterica subsp. enterica	S. enterica subsp. enterica	S. enterica subsp. enterica
AJXA00000000	MYYR00000000	59.7	S. enterica subsp. enterica	S. enterica subsp. houtenae	S. enterica subsp. enterica / S. enterica subsp. houtenae
AJXA00000000	MLXY00000000	86	S. enterica subsp. enterica	S. enterica subsp. enterica	S. enterica subsp. enterica
AJXA00000000	CAFD00000000	67.7	S. enterica subsp. enterica	S. enterica subsp. salamae	S. enterica subsp. enterica / S. enterica subsp. salamae
AJGK00000000	NPMC00000000	84.2	S. enterica subsp. enterica	S. enterica subsp. enterica	S. enterica subsp. enterica
AJGK00000000	MYYR00000000	59.9	S. enterica subsp. enterica	S. enterica subsp. houtenae	S. enterica subsp. enterica / S. enterica subsp. houtenae
AJGK00000000	MLXY00000000	86	S. enterica subsp. enterica	S. enterica subsp. enterica	S. enterica subsp. enterica
AJGK00000000	CP030002	84.7	S. enterica subsp. enterica	S. enterica subsp. enterica	S. enterica subsp. enterica
AJGK00000000	AJXA00000000	99.8	S. enterica subsp. enterica	S. enterica subsp. enterica	S. enterica subsp. enterica
AHUR00000000	NC_003198	86.3	S. enterica subsp. enterica	S. enterica subsp. enterica	S. enterica subsp. enterica
AHUR00000000	MXOA00000000	65.3	S. enterica subsp. enterica	S. enterica subsp. indica	S. enterica subsp. enterica / S. enterica subsp. indica
AHUR00000000	JWSP00000000	60	S. enterica subsp. enterica	S. enterica subsp. houtenae	S. enterica subsp. enterica / S. enterica subsp. houtenae
AHUR00000000	APAC00000000	61.9	S. enterica subsp. enterica	S. enterica subsp. diarizonae	S. enterica subsp. diarizonae / S. enterica subsp. enterica
AGRM00000000	NC_011149	60	S. enterica subsp. houtenae	S. enterica subsp. enterica	S. enterica subsp. enterica / S. enterica subsp. houtenae
AGRM00000000	MXPK00000000	64.3	S. enterica subsp. houtenae	S. enterica subsp. salamae	S. enterica subsp. houtenae / S. enterica subsp. salamae
AGRM00000000	LS483477	64.2	S. enterica subsp. houtenae	S. enterica subsp. salamae	S. enterica subsp. houtenae / S. enterica subsp. salamae
AGRM00000000	AWRQ00000000	52.2	S. enterica subsp. houtenae	S. enterica subsp. arizonae	S. enterica subsp. arizonae / S. enterica subsp. houtenae
AGRM00000000	AHUR00000000	60.4	S. enterica subsp. houtenae	S. enterica subsp. enterica	S. enterica subsp. enterica / S. enterica subsp. houtenae
